# Supplementary material for: Tae-miR396b regulates TaGRFs in spikes of three wheat spike mutants
Source: PeerJ. 2024 Nov 22;12:e18550. doi: 10.7717/peerj.18550 (PMC11587873; doi:10.7717/peerj.18550)
Supplement: Supplemental Information 4 [file peerj-12-18550-s004.zip]

Archive with 26 entries (25 files):
- The raw data for qPT-PCR/
- The raw data for qPT-PCR/GRF1-6A.xls
- The raw data for qPT-PCR/GRF1-6B.xls
- The raw data for qPT-PCR/GRF1-6D.xls
- The raw data for qPT-PCR/GRF10-6A.xls
- The raw data for qPT-PCR/GRF10-6B.xls
- The raw data for qPT-PCR/GRF10-6D.xls
- The raw data for qPT-PCR/GRF2-7A.xls
- The raw data for qPT-PCR/GRF2-7B.xls
- The raw data for qPT-PCR/GRF2-7D.xls
- The raw data for qPT-PCR/GRF3-2A.xls
- The raw data for qPT-PCR/GRF3-2D.xls
- The raw data for qPT-PCR/GRF4-2B.xls
- The raw data for qPT-PCR/GRF4-6A.xls
- The raw data for qPT-PCR/GRF4-6B.xls
- The raw data for qPT-PCR/GRF4-6D.xls
- The raw data for qPT-PCR/GRF5-4A.xls
- The raw data for qPT-PCR/GRF5-7A.xls
- The raw data for qPT-PCR/GRF5-7D.xls
- The raw data for qPT-PCR/GRF6-4A.xls
- The raw data for qPT-PCR/GRF6-4B.xls
- The raw data for qPT-PCR/GRF6-4D.xls
- The raw data for qPT-PCR/GRF9-4A.xls
- The raw data for qPT-PCR/GRF9-4D.xls
- The raw data for qPT-PCR/miR396b-TaGRF2-7A.xls
- The raw data for qPT-PCR/tae-miR396b.xls
