# Supplementary material for: Tae-miR396b regulates TaGRFs in spikes of three wheat spike mutants
Source: PeerJ. 2024 Nov 22;12:e18550. doi: 10.7717/peerj.18550 (PMC11587873; doi:10.7717/peerj.18550)
Supplement: Supplemental Information 4 [file peerj-12-18550-s004.zip › The raw data for qPT-PCR/GRF1-6A.xls]

## Sheet: 0
	Well	Fluor	Target	Content	Sample	Biological Set Name	Cq	Cq Mean	Cq Std. Dev	Starting Quantity (SQ)	Log Starting Quantity	SQ Mean	SQ Std. Dev	Set Point	Well Note
	A01	SYBR	Actin	Unkn-01	301		25.3595	25.4473	0.172033					60
	A02	SYBR	Actin	Unkn-01	301		25.3369	25.4473	0.172033					60
	A03	SYBR	Actin	Unkn-01	301		25.6455	25.4473	0.172033					60
	A04	SYBR	GRF1-6A	Unkn-02	301		26.3734	26.3317	0.0524958					60
	A05	SYBR	GRF1-6A	Unkn-02	301		26.2728	26.3317	0.0524958					60
	A06	SYBR	GRF1-6A	Unkn-02	301		26.349	26.3317	0.0524958					60
	A07	SYBR	Actin	Unkn-03	301		24.0992	24.1644	0.0571741					60
	A08	SYBR	Actin	Unkn-03	301		24.2057	24.1644	0.0571741					60
	A09	SYBR	Actin	Unkn-03	301		24.1884	24.1644	0.0571741					60
	A10	SYBR	GRF1-6A	Unkn-04	301		27.3025	27.4243	0.131627					60
	A11	SYBR	GRF1-6A	Unkn-04	301		27.4064	27.4243	0.131627					60
	A12	SYBR	GRF1-6A	Unkn-04	301		27.5639	27.4243	0.131627					60
	B01	SYBR	Actin	Unkn-05	drs		23.9216	23.9509	0.0254156					60
	B02	SYBR	Actin	Unkn-05	drs		23.9673	23.9509	0.0254156					60
	B03	SYBR	Actin	Unkn-05	drs		23.9637	23.9509	0.0254156					60
	B04	SYBR	GRF1-6A	Unkn-06	drs		26.2632	26.3078	0.0441506					60
	B05	SYBR	GRF1-6A	Unkn-06	drs		26.3089	26.3078	0.0441506					60
	B06	SYBR	GRF1-6A	Unkn-06	drs		26.3514	26.3078	0.0441506					60
	B07	SYBR	Actin	Unkn-07	drs		24.5204	24.4159	0.0934706					60
	B08	SYBR	Actin	Unkn-07	drs		24.3871	24.4159	0.0934706					60
	B09	SYBR	Actin	Unkn-07	drs		24.3403	24.4159	0.0934706					60
	B10	SYBR	GRF1-6A	Unkn-08	drs		26.7823	26.7575	0.0590704					60
	B11	SYBR	GRF1-6A	Unkn-08	drs		26.6901	26.7575	0.0590704					60
	B12	SYBR	GRF1-6A	Unkn-08	drs		26.8001	26.7575	0.0590704					60
	C01	SYBR	Actin	Unkn-09	ass		26.4284	26.2888	0.216716					60
	C02	SYBR	Actin	Unkn-09	ass		26.3989	26.2888	0.216716					60
	C03	SYBR	Actin	Unkn-09	ass		26.0392	26.2888	0.216716					60
	C04	SYBR	GRF1-6A	Unkn-10	ass		28.8416	28.8099	0.0459495					60
	C05	SYBR	GRF1-6A	Unkn-10	ass		28.7572	28.8099	0.0459495					60
	C06	SYBR	GRF1-6A	Unkn-10	ass		28.8309	28.8099	0.0459495					60
	C07	SYBR	Actin	Unkn-11	ass		24.5639	24.6257	0.0629631					60
	C08	SYBR	Actin	Unkn-11	ass		24.6233	24.6257	0.0629631					60
	C09	SYBR	Actin	Unkn-11	ass		24.6898	24.6257	0.0629631					60
	C10	SYBR	GRF1-6A	Unkn-12	ass		25.918	26.0589	0.169043					60
	C11	SYBR	GRF1-6A	Unkn-12	ass		26.2463	26.0589	0.169043					60
	C12	SYBR	GRF1-6A	Unkn-12	ass		26.0123	26.0589	0.169043					60
	D01	SYBR	Actin	Unkn-13	ptsd		23.7044	23.7921	0.0918077					60
	D02	SYBR	Actin	Unkn-13	ptsd		23.8875	23.7921	0.0918077					60
	D03	SYBR	Actin	Unkn-13	ptsd		23.7845	23.7921	0.0918077					60
	D04	SYBR	GRF1-6A	Unkn-14	ptsd		26.6549	26.7759	0.184092					60
	D05	SYBR	GRF1-6A	Unkn-14	ptsd		26.9877	26.7759	0.184092					60
	D06	SYBR	GRF1-6A	Unkn-14	ptsd		26.685	26.7759	0.184092					60
	D07	SYBR	Actin	Unkn-15	ptsd		23.9148	24.0173	0.114488					60
	D08	SYBR	Actin	Unkn-15	ptsd		23.9962	24.0173	0.114488					60
	D09	SYBR	Actin	Unkn-15	ptsd		24.1409	24.0173	0.114488					60
	D10	SYBR	GRF1-6A	Unkn-16	ptsd		27.4943	27.5124	0.0287899					60
	D11	SYBR	GRF1-6A	Unkn-16	ptsd		27.4973	27.5124	0.0287899					60
	D12	SYBR	GRF1-6A	Unkn-16	ptsd		27.5456	27.5124	0.0287899					60
	E01	SYBR	Actin	Unkn-17	301		26.7955	26.7428	0.0481495					60
	E02	SYBR	Actin	Unkn-17	301		26.7012	26.7428	0.0481495					60
	E03	SYBR	Actin	Unkn-17	301		26.7318	26.7428	0.0481495					60
	E04	SYBR	GRF1-6A	Unkn-18	301		31.2094	31.1776	0.156153					60
	E05	SYBR	GRF1-6A	Unkn-18	301		31.008	31.1776	0.156153					60
	E06	SYBR	GRF1-6A	Unkn-18	301		31.3154	31.1776	0.156153					60
	E07	SYBR										0	0	60
	E08	SYBR										0	0	60
	E09	SYBR										0	0	60
	E10	SYBR										0	0	60
	E11	SYBR										0	0	60
	E12	SYBR										0	0	60
	F01	SYBR	Actin	Unkn-19	drs		20.7034	20.9548	0.217817					60
	F02	SYBR	Actin	Unkn-19	drs		21.0854	20.9548	0.217817					60
	F03	SYBR	Actin	Unkn-19	drs		21.0757	20.9548	0.217817					60
	F04	SYBR	GRF1-6A	Unkn-20	drs		25.8585	26.0389	0.246053					60
	F05	SYBR	GRF1-6A	Unkn-20	drs		25.9389	26.0389	0.246053					60
	F06	SYBR	GRF1-6A	Unkn-20	drs		26.3192	26.0389	0.246053					60
	F07	SYBR										0	0	60
	F08	SYBR										0	0	60
	F09	SYBR										0	0	60
	F10	SYBR										0	0	60
	F11	SYBR										0	0	60
	F12	SYBR										0	0	60
	G01	SYBR	Actin	Unkn-21	ass		23.8812	23.8065	0.152546					60
	G02	SYBR	Actin	Unkn-21	ass		23.9073	23.8065	0.152546					60
	G03	SYBR	Actin	Unkn-21	ass		23.631	23.8065	0.152546					60
	G04	SYBR	GRF1-6A	Unkn-22	ass		27.7518	27.8541	0.274649					60
	G05	SYBR	GRF1-6A	Unkn-22	ass		27.6453	27.8541	0.274649					60
	G06	SYBR	GRF1-6A	Unkn-22	ass		28.1653	27.8541	0.274649					60
	G07	SYBR										0	0	60
	G08	SYBR										0	0	60
	G09	SYBR										0	0	60
	G10	SYBR										0	0	60
	G11	SYBR										0	0	60
	G12	SYBR										0	0	60
	H01	SYBR	Actin	Unkn-23	ptsd		30.6397	30.8031	0.164091					60
	H02	SYBR	Actin	Unkn-23	ptsd		30.9678	30.8031	0.164091					60
	H03	SYBR	Actin	Unkn-23	ptsd		30.8017	30.8031	0.164091					60
	H04	SYBR	GRF1-6A	Unkn-24	ptsd		33.8606	33.8804	0.207158					60
	H05	SYBR	GRF1-6A	Unkn-24	ptsd		34.0967	33.8804	0.207158					60
	H06	SYBR	GRF1-6A	Unkn-24	ptsd		33.6839	33.8804	0.207158					60
	H07	SYBR										0	0	60
	H08	SYBR										0	0	60
	H09	SYBR										0	0	60
	H10	SYBR										0	0	60
	H11	SYBR										0	0	60
	H12	SYBR										0	0	60
