# Supplementary material for: Tae-miR396b regulates TaGRFs in spikes of three wheat spike mutants
Source: PeerJ. 2024 Nov 22;12:e18550. doi: 10.7717/peerj.18550 (PMC11587873; doi:10.7717/peerj.18550)
Supplement: Supplemental Information 4 [file peerj-12-18550-s004.zip › The raw data for qPT-PCR/GRF1-6B.xls]

## Sheet: 0
	Well	Fluor	Target	Content	Sample	Biological Set Name	Cq	Cq Mean	Cq Std. Dev	Starting Quantity (SQ)	Log Starting Quantity	SQ Mean	SQ Std. Dev	Set Point	Well Note
	A01	SYBR	Actin	Unkn-01	301		25.4595	25.4806	0.155406					60
	A02	SYBR	Actin	Unkn-01	301		25.3369	25.4806	0.155406					60
	A03	SYBR	Actin	Unkn-01	301		25.6455	25.4806	0.155406					60
	A04	SYBR	GRF1-6B	Unkn-02	301		28.5077	28.5991	0.10865					60
	A05	SYBR	GRF1-6B	Unkn-02	301		28.5703	28.5991	0.10865					60
	A06	SYBR	GRF1-6B	Unkn-02	301		28.7192	28.5991	0.10865					60
	A07	SYBR	Actin	Unkn-03	301		24.0992	24.1644	0.0571741					60
	A08	SYBR	Actin	Unkn-03	301		24.2057	24.1644	0.0571741					60
	A09	SYBR	Actin	Unkn-03	301		24.1884	24.1644	0.0571741					60
	A10	SYBR	GRF1-6B	Unkn-04	301		28.408	28.5246	0.12575					60
	A11	SYBR	GRF1-6B	Unkn-04	301		28.6578	28.5246	0.12575					60
	A12	SYBR	GRF1-6B	Unkn-04	301		28.5081	28.5246	0.12575					60
	B01	SYBR	Actin	Unkn-05	drs		23.9216	23.9509	0.0254156					60
	B02	SYBR	Actin	Unkn-05	drs		23.9673	23.9509	0.0254156					60
	B03	SYBR	Actin	Unkn-05	drs		23.9637	23.9509	0.0254156					60
	B04	SYBR	GRF1-6B	Unkn-06	drs		27.4974	27.7013	0.178646					60
	B05	SYBR	GRF1-6B	Unkn-06	drs		27.7765	27.7013	0.178646					60
	B06	SYBR	GRF1-6B	Unkn-06	drs		27.8301	27.7013	0.178646					60
	B07	SYBR	Actin	Unkn-07	drs		24.5204	24.4159	0.0934706					60
	B08	SYBR	Actin	Unkn-07	drs		24.3871	24.4159	0.0934706					60
	B09	SYBR	Actin	Unkn-07	drs		24.3403	24.4159	0.0934706					60
	B10	SYBR	GRF1-6B	Unkn-08	drs		28.4647	28.7144	0.216315					60
	B11	SYBR	GRF1-6B	Unkn-08	drs		28.8339	28.7144	0.216315					60
	B12	SYBR	GRF1-6B	Unkn-08	drs		28.8446	28.7144	0.216315					60
	C01	SYBR	Actin	Unkn-09	ass		26.4284	26.2555	0.198227					60
	C02	SYBR	Actin	Unkn-09	ass		26.2989	26.2555	0.198227					60
	C03	SYBR	Actin	Unkn-09	ass		26.0392	26.2555	0.198227					60
	C04	SYBR	GRF1-6B	Unkn-10	ass		29.8256	30.0951	0.23979					60
	C05	SYBR	GRF1-6B	Unkn-10	ass		30.285	30.0951	0.23979					60
	C06	SYBR	GRF1-6B	Unkn-10	ass		30.1746	30.0951	0.23979					60
	C07	SYBR	Actin	Unkn-11	ass		24.5639	24.6257	0.0629631					60
	C08	SYBR	Actin	Unkn-11	ass		24.6233	24.6257	0.0629631					60
	C09	SYBR	Actin	Unkn-11	ass		24.6898	24.6257	0.0629631					60
	C10	SYBR	GRF1-6B	Unkn-12	ass		27.6632	27.6324	0.118286					60
	C11	SYBR	GRF1-6B	Unkn-12	ass		27.5018	27.6324	0.118286					60
	C12	SYBR	GRF1-6B	Unkn-12	ass		27.7322	27.6324	0.118286					60
	D01	SYBR	Actin	Unkn-13	ptsd		23.6044	23.7588	0.143315					60
	D02	SYBR	Actin	Unkn-13	ptsd		23.8875	23.7588	0.143315					60
	D03	SYBR	Actin	Unkn-13	ptsd		23.7845	23.7588	0.143315					60
	D04	SYBR	GRF1-6B	Unkn-14	ptsd		26.9004	26.8954	0.146393					60
	D05	SYBR	GRF1-6B	Unkn-14	ptsd		26.7467	26.8954	0.146393					60
	D06	SYBR	GRF1-6B	Unkn-14	ptsd		27.0393	26.8954	0.146393					60
	D07	SYBR	Actin	Unkn-15	ptsd		23.9148	24.0173	0.114488					60
	D08	SYBR	Actin	Unkn-15	ptsd		23.9962	24.0173	0.114488					60
	D09	SYBR	Actin	Unkn-15	ptsd		24.1409	24.0173	0.114488					60
	D10	SYBR	GRF1-6B	Unkn-16	ptsd		30.3888	30.4135	0.0760586					60
	D11	SYBR	GRF1-6B	Unkn-16	ptsd		30.4988	30.4135	0.0760586					60
	D12	SYBR	GRF1-6B	Unkn-16	ptsd		30.3528	30.4135	0.0760586					60
	E01	SYBR	Actin	Unkn-17	301		26.9955	26.8095	0.161845					60
	E02	SYBR	Actin	Unkn-17	301		26.7012	26.8095	0.161845					60
	E03	SYBR	Actin	Unkn-17	301		26.7318	26.8095	0.161845					60
	E04	SYBR	GRF1-6B	Unkn-18	301		29.9679	29.9909	0.0990804					60
	E05	SYBR	GRF1-6B	Unkn-18	301		29.9054	29.9909	0.0990804					60
	E06	SYBR	GRF1-6B	Unkn-18	301		30.0995	29.9909	0.0990804					60
	E07	SYBR										0	0	60
	E08	SYBR										0	0	60
	E09	SYBR										0	0	60
	E10	SYBR										0	0	60
	E11	SYBR										0	0	60
	E12	SYBR										0	0	60
	F01	SYBR	Actin	Unkn-19	drs		20.7034	20.9881	0.250727					60
	F02	SYBR	Actin	Unkn-19	drs		21.0854	20.9881	0.250727					60
	F03	SYBR	Actin	Unkn-19	drs		21.1757	20.9881	0.250727					60
	F04	SYBR	GRF1-6B	Unkn-20	drs		26.8052	26.9208	0.120234					60
	F05	SYBR	GRF1-6B	Unkn-20	drs		27.0452	26.9208	0.120234					60
	F06	SYBR	GRF1-6B	Unkn-20	drs		26.9122	26.9208	0.120234					60
	F07	SYBR										0	0	60
	F08	SYBR										0	0	60
	F09	SYBR										0	0	60
	F10	SYBR										0	0	60
	F11	SYBR										0	0	60
	F12	SYBR										0	0	60
	G01	SYBR	Actin	Unkn-21	ass		23.9812	23.9732	0.06223					60
	G02	SYBR	Actin	Unkn-21	ass		23.9073	23.9732	0.06223					60
	G03	SYBR	Actin	Unkn-21	ass		24.031	23.9732	0.06223					60
	G04	SYBR	GRF1-6B	Unkn-22	ass		28.2792	28.3635	0.119298					60
	G05	SYBR	GRF1-6B	Unkn-22	ass		28.5	28.3635	0.119298					60
	G06	SYBR	GRF1-6B	Unkn-22	ass		28.3113	28.3635	0.119298					60
	G07	SYBR										0	0	60
	G08	SYBR										0	0	60
	G09	SYBR										0	0	60
	G10	SYBR										0	0	60
	G11	SYBR										0	0	60
	G12	SYBR										0	0	60
	H01	SYBR	Actin	Unkn-23	ptsd		30.6397	30.8031	0.164091					60
	H02	SYBR	Actin	Unkn-23	ptsd		30.9678	30.8031	0.164091					60
	H03	SYBR	Actin	Unkn-23	ptsd		30.8017	30.8031	0.164091					60
	H04	SYBR	GRF1-6B	Unkn-24	ptsd		34.5481	34.5721	0.197915					60
	H05	SYBR	GRF1-6B	Unkn-24	ptsd		34.3873	34.5721	0.197915					60
	H06	SYBR	GRF1-6B	Unkn-24	ptsd		34.7809	34.5721	0.197915					60
	H07	SYBR										0	0	60
	H08	SYBR										0	0	60
	H09	SYBR										0	0	60
	H10	SYBR										0	0	60
	H11	SYBR										0	0	60
	H12	SYBR										0	0	60
