# Supplementary material for: Tae-miR396b regulates TaGRFs in spikes of three wheat spike mutants
Source: PeerJ. 2024 Nov 22;12:e18550. doi: 10.7717/peerj.18550 (PMC11587873; doi:10.7717/peerj.18550)
Supplement: Supplemental Information 4 [file peerj-12-18550-s004.zip › The raw data for qPT-PCR/GRF1-6D.xls]

## Sheet: 0
	Well	Fluor	Target	Content	Sample	Biological Set Name	Cq	Cq Mean	Cq Std. Dev	Starting Quantity (SQ)	Log Starting Quantity	SQ Mean	SQ Std. Dev	Set Point	Well Note
	A01	SYBR	Actin	Unkn-01	301		25.1595	25.3806	0.245934					60
	A02	SYBR	Actin	Unkn-01	301		25.3369	25.3806	0.245934					60
	A03	SYBR	Actin	Unkn-01	301		25.6455	25.3806	0.245934					60
	A04	SYBR	GRF1-6D	Unkn-02	301		23.8029	23.9779	0.161317					60
	A05	SYBR	GRF1-6D	Unkn-02	301		24.0102	23.9779	0.161317					60
	A06	SYBR	GRF1-6D	Unkn-02	301		24.1207	23.9779	0.161317					60
	A07	SYBR	Actin	Unkn-03	301		24.0992	24.2978	0.270407					60
	A08	SYBR	Actin	Unkn-03	301		24.6057	24.2978	0.270407					60
	A09	SYBR	Actin	Unkn-03	301		24.1884	24.2978	0.270407					60
	A10	SYBR	GRF1-6D	Unkn-04	301		25.8821	26.1255	0.222559					60
	A11	SYBR	GRF1-6D	Unkn-04	301		26.1759	26.1255	0.222559					60
	A12	SYBR	GRF1-6D	Unkn-04	301		26.3186	26.1255	0.222559					60
	B01	SYBR	Actin	Unkn-05	drs		23.9216	23.9509	0.0254156					60
	B02	SYBR	Actin	Unkn-05	drs		23.9673	23.9509	0.0254156					60
	B03	SYBR	Actin	Unkn-05	drs		23.9637	23.9509	0.0254156					60
	B04	SYBR	GRF1-6D	Unkn-06	drs		23.8558	23.9779	0.112283					60
	B05	SYBR	GRF1-6D	Unkn-06	drs		24.0009	23.9779	0.112283					60
	B06	SYBR	GRF1-6D	Unkn-06	drs		24.0768	23.9779	0.112283					60
	B07	SYBR	Actin	Unkn-07	drs		24.5204	24.4159	0.0934706					60
	B08	SYBR	Actin	Unkn-07	drs		24.3871	24.4159	0.0934706					60
	B09	SYBR	Actin	Unkn-07	drs		24.3403	24.4159	0.0934706					60
	B10	SYBR	GRF1-6D	Unkn-08	drs		24.4548	24.5827	0.153878					60
	B11	SYBR	GRF1-6D	Unkn-08	drs		24.5399	24.5827	0.153878					60
	B12	SYBR	GRF1-6D	Unkn-08	drs		24.7535	24.5827	0.153878					60
	C01	SYBR	Actin	Unkn-09	ass		22.8512	22.6775	0.173093					60
	C02	SYBR	Actin	Unkn-09	ass		22.505	22.6775	0.173093					60
	C03	SYBR	Actin	Unkn-09	ass		22.6762	22.6775	0.173093					60
	C04	SYBR	GRF1-6D	Unkn-10	ass		24.6894	24.5953	0.23175					60
	C05	SYBR	GRF1-6D	Unkn-10	ass		24.3313	24.5953	0.23175					60
	C06	SYBR	GRF1-6D	Unkn-10	ass		24.7652	24.5953	0.23175					60
	C07	SYBR	Actin	Unkn-11	ass		24.5639	24.6257	0.0629631					60
	C08	SYBR	Actin	Unkn-11	ass		24.6233	24.6257	0.0629631					60
	C09	SYBR	Actin	Unkn-11	ass		24.6898	24.6257	0.0629631					60
	C10	SYBR	GRF1-6D	Unkn-12	ass		25.0077	24.724	0.24571					60
	C11	SYBR	GRF1-6D	Unkn-12	ass		24.583	24.724	0.24571					60
	C12	SYBR	GRF1-6D	Unkn-12	ass		24.5812	24.724	0.24571					60
	D01	SYBR	Actin	Unkn-13	ptsd		23.7044	23.7921	0.0918077					60
	D02	SYBR	Actin	Unkn-13	ptsd		23.8875	23.7921	0.0918077					60
	D03	SYBR	Actin	Unkn-13	ptsd		23.7845	23.7921	0.0918077					60
	D04	SYBR	GRF1-6D	Unkn-14	ptsd		23.3418	23.2104	0.171824					60
	D05	SYBR	GRF1-6D	Unkn-14	ptsd		23.016	23.2104	0.171824					60
	D06	SYBR	GRF1-6D	Unkn-14	ptsd		23.2734	23.2104	0.171824					60
	D07	SYBR	Actin	Unkn-15	ptsd		23.9148	24.0173	0.114488					60
	D08	SYBR	Actin	Unkn-15	ptsd		23.9962	24.0173	0.114488					60
	D09	SYBR	Actin	Unkn-15	ptsd		24.1409	24.0173	0.114488					60
	D10	SYBR	GRF1-6D	Unkn-16	ptsd		25.9813	25.7926	0.173877					60
	D11	SYBR	GRF1-6D	Unkn-16	ptsd		25.7577	25.7926	0.173877					60
	D12	SYBR	GRF1-6D	Unkn-16	ptsd		25.6388	25.7926	0.173877					60
	E01	SYBR	Actin	Unkn-17	301		27.0955	26.8428	0.219389					60
	E02	SYBR	Actin	Unkn-17	301		26.7012	26.8428	0.219389					60
	E03	SYBR	Actin	Unkn-17	301		26.7318	26.8428	0.219389					60
	E04	SYBR	GRF1-6D	Unkn-18	301		28.6017	28.7518	0.132249					60
	E05	SYBR	GRF1-6D	Unkn-18	301		28.8027	28.7518	0.132249					60
	E06	SYBR	GRF1-6D	Unkn-18	301		28.851	28.7518	0.132249					60
	E07	SYBR										0	0	60
	E08	SYBR										0	0	60
	E09	SYBR										0	0	60
	E10	SYBR										0	0	60
	E11	SYBR										0	0	60
	E12	SYBR										0	0	60
	F01	SYBR	Actin	Unkn-19	drs		20.7034	21.0215	0.291464					60
	F02	SYBR	Actin	Unkn-19	drs		21.0854	21.0215	0.291464					60
	F03	SYBR	Actin	Unkn-19	drs		21.2757	21.0215	0.291464					60
	F04	SYBR	GRF1-6D	Unkn-20	drs		25.0816	24.8546	0.220923					60
	F05	SYBR	GRF1-6D	Unkn-20	drs		24.6403	24.8546	0.220923					60
	F06	SYBR	GRF1-6D	Unkn-20	drs		24.842	24.8546	0.220923					60
	F07	SYBR										0	0	60
	F08	SYBR										0	0	60
	F09	SYBR										0	0	60
	F10	SYBR										0	0	60
	F11	SYBR										0	0	60
	F12	SYBR										0	0	60
	G01	SYBR	Actin	Unkn-21	ass		23.8812	23.9398	0.0800295					60
	G02	SYBR	Actin	Unkn-21	ass		23.9073	23.9398	0.0800295					60
	G03	SYBR	Actin	Unkn-21	ass		24.031	23.9398	0.0800295					60
	G04	SYBR	GRF1-6D	Unkn-22	ass		26.2678	26.2991	0.0406211					60
	G05	SYBR	GRF1-6D	Unkn-22	ass		26.345	26.2991	0.0406211					60
	G06	SYBR	GRF1-6D	Unkn-22	ass		26.2845	26.2991	0.0406211					60
	G07	SYBR										0	0	60
	G08	SYBR										0	0	60
	G09	SYBR										0	0	60
	G10	SYBR										0	0	60
	G11	SYBR										0	0	60
	G12	SYBR										0	0	60
	H01	SYBR	Actin	Unkn-23	ptsd		28.6397	28.8031	0.164091					60
	H02	SYBR	Actin	Unkn-23	ptsd		28.9678	28.8031	0.164091					60
	H03	SYBR	Actin	Unkn-23	ptsd		28.8017	28.8031	0.164091					60
	H04	SYBR	GRF1-6D	Unkn-24	ptsd		28.3015	28.5043	0.178949					60
	H05	SYBR	GRF1-6D	Unkn-24	ptsd		28.6397	28.5043	0.178949					60
	H06	SYBR	GRF1-6D	Unkn-24	ptsd		28.5719	28.5043	0.178949					60
	H07	SYBR										0	0	60
	H08	SYBR										0	0	60
	H09	SYBR										0	0	60
	H10	SYBR										0	0	60
	H11	SYBR										0	0	60
	H12	SYBR										0	0	60
