# Supplementary material for: Tae-miR396b regulates TaGRFs in spikes of three wheat spike mutants
Source: PeerJ. 2024 Nov 22;12:e18550. doi: 10.7717/peerj.18550 (PMC11587873; doi:10.7717/peerj.18550)
Supplement: Supplemental Information 4 [file peerj-12-18550-s004.zip › The raw data for qPT-PCR/GRF10-6A.xls]

## Sheet: 0
	Well	Fluor	Target	Content	Sample	Biological Set Name	Cq	Cq Mean	Cq Std. Dev	Starting Quantity (SQ)	Log Starting Quantity	SQ Mean	SQ Std. Dev	Set Point	Well Note
	A01	SYBR	Actin	Unkn-01	301		23.9352	24.0454	0.12093					60
	A02	SYBR	Actin	Unkn-01	301		24.0263	24.0454	0.12093					60
	A03	SYBR	Actin	Unkn-01	301		24.1748	24.0454	0.12093					60
	A04	SYBR	GRF10-6A	Unkn-02	301		33.8762	34.0619	0.184746					60
	A05	SYBR	GRF10-6A	Unkn-02	301		34.0638	34.0619	0.184746					60
	A06	SYBR	GRF10-6A	Unkn-02	301		34.2456	34.0619	0.184746					60
	A07	SYBR	Actin	Unkn-03	301		27.1817	27.316	0.157638					60
	A08	SYBR	Actin	Unkn-03	301		27.2768	27.316	0.157638					60
	A09	SYBR	Actin	Unkn-03	301		27.4896	27.316	0.157638					60
	A10	SYBR	GRF10-6A	Unkn-04	301		33.1648	33.1487	0.0873158					60
	A11	SYBR	GRF10-6A	Unkn-04	301		33.0544	33.1487	0.0873158					60
	A12	SYBR	GRF10-6A	Unkn-04	301		33.2268	33.1487	0.0873158					60
	B01	SYBR	Actin	Unkn-05	drs		24.6065	24.4355	0.193169					60
	B02	SYBR	Actin	Unkn-05	drs		24.226	24.4355	0.193169					60
	B03	SYBR	Actin	Unkn-05	drs		24.4741	24.4355	0.193169					60
	B04	SYBR	GRF10-6A	Unkn-06	drs		33.0748	33.1354	0.110586					60
	B05	SYBR	GRF10-6A	Unkn-06	drs		33.0683	33.1354	0.110586					60
	B06	SYBR	GRF10-6A	Unkn-06	drs		33.263	33.1354	0.110586					60
	B07	SYBR	Actin	Unkn-07	drs		27.4569	27.3383	0.112645					60
	B08	SYBR	Actin	Unkn-07	drs		27.2328	27.3383	0.112645					60
	B09	SYBR	Actin	Unkn-07	drs		27.325	27.3383	0.112645					60
	B10	SYBR	GRF10-6A	Unkn-08	drs		34.1391	34.2446	0.143848					60
	B11	SYBR	GRF10-6A	Unkn-08	drs		34.4085	34.2446	0.143848					60
	B12	SYBR	GRF10-6A	Unkn-08	drs		34.1863	34.2446	0.143848					60
	C01	SYBR	Actin	Unkn-09	ass		24.4895	24.3146	0.174965					60
	C02	SYBR	Actin	Unkn-09	ass		24.1396	24.3146	0.174965					60
	C03	SYBR	Actin	Unkn-09	ass		24.3146	24.3146	0.174965					60
	C04	SYBR	GRF10-6A	Unkn-10	ass		32.2935	32.4102	0.141812					60
	C05	SYBR	GRF10-6A	Unkn-10	ass		32.369	32.4102	0.141812					60
	C06	SYBR	GRF10-6A	Unkn-10	ass		32.568	32.4102	0.141812					60
	C07	SYBR	Actin	Unkn-11	ass		26.5216	26.5689	0.119163					60
	C08	SYBR	Actin	Unkn-11	ass		26.4807	26.5689	0.119163					60
	C09	SYBR	Actin	Unkn-11	ass		26.7044	26.5689	0.119163					60
	C10	SYBR	GRF10-6A	Unkn-12	ass		32.5261	32.6226	0.132927					60
	C11	SYBR	GRF10-6A	Unkn-12	ass		32.7742	32.6226	0.132927					60
	C12	SYBR	GRF10-6A	Unkn-12	ass		32.5675	32.6226	0.132927					60
	D01	SYBR	Actin	Unkn-13	ptsd		23.1514	23.039	0.107496					60
	D02	SYBR	Actin	Unkn-13	ptsd		22.9372	23.039	0.107496					60
	D03	SYBR	Actin	Unkn-13	ptsd		23.0282	23.039	0.107496					60
	D04	SYBR	GRF10-6A	Unkn-14	ptsd		31.7367	31.6694	0.171936					60
	D05	SYBR	GRF10-6A	Unkn-14	ptsd		31.7975	31.6694	0.171936					60
	D06	SYBR	GRF10-6A	Unkn-14	ptsd		31.474	31.6694	0.171936					60
	D07	SYBR	Actin	Unkn-15	ptsd		26.5862	26.7867	0.181342					60
	D08	SYBR	Actin	Unkn-15	ptsd		26.9391	26.7867	0.181342					60
	D09	SYBR	Actin	Unkn-15	ptsd		26.8348	26.7867	0.181342					60
	D10	SYBR	GRF10-6A	Unkn-16	ptsd		34.7658	34.7615	0.218978					60
	D11	SYBR	GRF10-6A	Unkn-16	ptsd		34.5403	34.7615	0.218978					60
	D12	SYBR	GRF10-6A	Unkn-16	ptsd		34.9782	34.7615	0.218978					60
	E01	SYBR	Actin	Unkn-17	301		26.3173	26.4581	0.180671					60
	E02	SYBR	Actin	Unkn-17	301		26.6618	26.4581	0.180671					60
	E03	SYBR	Actin	Unkn-17	301		26.3953	26.4581	0.180671					60
	E04	SYBR	GRF10-6A	Unkn-18	301		32.2461	32.3382	0.114273					60
	E05	SYBR	GRF10-6A	Unkn-18	301		32.4661	32.3382	0.114273					60
	E06	SYBR	GRF10-6A	Unkn-18	301		32.3023	32.3382	0.114273					60
	E07	SYBR										0	0	60
	E08	SYBR										0	0	60
	E09	SYBR										0	0	60
	E10	SYBR										0	0	60
	E11	SYBR										0	0	60
	E12	SYBR										0	0	60
	F01	SYBR	Actin	Unkn-19	drs		22.0766	22.2284	0.190669					60
	F02	SYBR	Actin	Unkn-19	drs		22.1661	22.2284	0.190669					60
	F03	SYBR	Actin	Unkn-19	drs		22.4424	22.2284	0.190669					60
	F04	SYBR	GRF10-6A	Unkn-20	drs		33.8883	33.8494	0.18371					60
	F05	SYBR	GRF10-6A	Unkn-20	drs		34.0105	33.8494	0.18371					60
	F06	SYBR	GRF10-6A	Unkn-20	drs		33.6493	33.8494	0.18371					60
	F07	SYBR										0	0	60
	F08	SYBR										0	0	60
	F09	SYBR										0	0	60
	F10	SYBR										0	0	60
	F11	SYBR										0	0	60
	F12	SYBR										0	0	60
	G01	SYBR	Actin	Unkn-21	ass		24.7186	24.6815	0.157457					60
	G02	SYBR	Actin	Unkn-21	ass		24.5088	24.6815	0.157457					60
	G03	SYBR	Actin	Unkn-21	ass		24.817	24.6815	0.157457					60
	G04	SYBR	GRF10-6A	Unkn-22	ass		31.8645	32.0023	0.210031					60
	G05	SYBR	GRF10-6A	Unkn-22	ass		31.8984	32.0023	0.210031					60
	G06	SYBR	GRF10-6A	Unkn-22	ass		32.244	32.0023	0.210031					60
	G07	SYBR										0	0	60
	G08	SYBR										0	0	60
	G09	SYBR										0	0	60
	G10	SYBR										0	0	60
	G11	SYBR										0	0	60
	G12	SYBR										0	0	60
	H01	SYBR	Actin	Unkn-23	ptsd		24.1738	24.1527	0.0621758					60
	H02	SYBR	Actin	Unkn-23	ptsd		24.0826	24.1527	0.0621758					60
	H03	SYBR	Actin	Unkn-23	ptsd		24.2015	24.1527	0.0621758					60
	H04	SYBR	GRF10-6A	Unkn-24	ptsd		32.393	32.419	0.180873					60
	H05	SYBR	GRF10-6A	Unkn-24	ptsd		32.2525	32.419	0.180873					60
	H06	SYBR	GRF10-6A	Unkn-24	ptsd		32.6115	32.419	0.180873					60
	H07	SYBR										0	0	60
	H08	SYBR										0	0	60
	H09	SYBR										0	0	60
	H10	SYBR										0	0	60
	H11	SYBR										0	0	60
	H12	SYBR										0	0	60
