# Supplementary material for: Tae-miR396b regulates TaGRFs in spikes of three wheat spike mutants
Source: PeerJ. 2024 Nov 22;12:e18550. doi: 10.7717/peerj.18550 (PMC11587873; doi:10.7717/peerj.18550)
Supplement: Supplemental Information 4 [file peerj-12-18550-s004.zip › The raw data for qPT-PCR/GRF10-6B.xls]

## Sheet: 0
	Well	Fluor	Target	Content	Sample	Biological Set Name	Cq	Cq Mean	Cq Std. Dev	Starting Quantity (SQ)	Log Starting Quantity	SQ Mean	SQ Std. Dev	Set Point	Well Note
	A01	SYBR	Actin	Unkn-01	301		23.9352	24.0454	0.12093					60
	A02	SYBR	Actin	Unkn-01	301		24.0263	24.0454	0.12093					60
	A03	SYBR	Actin	Unkn-01	301		24.1748	24.0454	0.12093					60
	A04	SYBR	GRF10-6B	Unkn-02	301		34.6085	34.4174	0.179539					60
	A05	SYBR	GRF10-6B	Unkn-02	301		34.3915	34.4174	0.179539					60
	A06	SYBR	GRF10-6B	Unkn-02	301		34.2522	34.4174	0.179539					60
	A07	SYBR	Actin	Unkn-03	301		27.1817	27.316	0.157638					60
	A08	SYBR	Actin	Unkn-03	301		27.2768	27.316	0.157638					60
	A09	SYBR	Actin	Unkn-03	301		27.4896	27.316	0.157638					60
	A10	SYBR	GRF10-6B	Unkn-04	301		33.901	33.8437	0.165958					60
	A11	SYBR	GRF10-6B	Unkn-04	301		33.6567	33.8437	0.165958					60
	A12	SYBR	GRF10-6B	Unkn-04	301		33.9734	33.8437	0.165958					60
	B01	SYBR	Actin	Unkn-05	drs		24.6065	24.4355	0.193169					60
	B02	SYBR	Actin	Unkn-05	drs		24.226	24.4355	0.193169					60
	B03	SYBR	Actin	Unkn-05	drs		24.4741	24.4355	0.193169					60
	B04	SYBR	GRF10-6B	Unkn-06	drs		34.6343	34.5666	0.0987703					60
	B05	SYBR	GRF10-6B	Unkn-06	drs		34.6121	34.5666	0.0987703					60
	B06	SYBR	GRF10-6B	Unkn-06	drs		34.4532	34.5666	0.0987703					60
	B07	SYBR	Actin	Unkn-07	drs		27.5569	27.3716	0.167004					60
	B08	SYBR	Actin	Unkn-07	drs		27.2328	27.3716	0.167004					60
	B09	SYBR	Actin	Unkn-07	drs		27.325	27.3716	0.167004					60
	B10	SYBR	GRF10-6B	Unkn-08	drs		33.388	33.4523	0.214736					60
	B11	SYBR	GRF10-6B	Unkn-08	drs		33.2771	33.4523	0.214736					60
	B12	SYBR	GRF10-6B	Unkn-08	drs		33.6919	33.4523	0.214736					60
	C01	SYBR	Actin	Unkn-09	ass		24.4895	24.3146	0.174965					60
	C02	SYBR	Actin	Unkn-09	ass		24.1396	24.3146	0.174965					60
	C03	SYBR	Actin	Unkn-09	ass		24.3146	24.3146	0.174965					60
	C04	SYBR	GRF10-6B	Unkn-10	ass		30.3887	30.5148	0.142028					60
	C05	SYBR	GRF10-6B	Unkn-10	ass		30.6687	30.5148	0.142028					60
	C06	SYBR	GRF10-6B	Unkn-10	ass		30.4871	30.5148	0.142028					60
	C07	SYBR	Actin	Unkn-11	ass		28.5216	28.5022	0.11314					60
	C08	SYBR	Actin	Unkn-11	ass		28.3807	28.5022	0.11314					60
	C09	SYBR	Actin	Unkn-11	ass		28.6044	28.5022	0.11314					60
	C10	SYBR	GRF10-6B	Unkn-12	ass		33.2591	33.4334	0.182232					60
	C11	SYBR	GRF10-6B	Unkn-12	ass		33.6226	33.4334	0.182232					60
	C12	SYBR	GRF10-6B	Unkn-12	ass		33.4186	33.4334	0.182232					60
	D01	SYBR	Actin	Unkn-13	ptsd		24.6085	24.4174	0.179539					60
	D02	SYBR	Actin	Unkn-13	ptsd		24.3915	24.4174	0.179539					60
	D03	SYBR	Actin	Unkn-13	ptsd		24.2522	24.4174	0.179539					60
	D04	SYBR	GRF10-6B	Unkn-14	ptsd		29.9645	29.7597	0.206155					60
	D05	SYBR	GRF10-6B	Unkn-14	ptsd		29.7624	29.7597	0.206155					60
	D06	SYBR	GRF10-6B	Unkn-14	ptsd		29.5522	29.7597	0.206155					60
	D07	SYBR	Actin	Unkn-15	ptsd		26.5862	26.7867	0.181342					60
	D08	SYBR	Actin	Unkn-15	ptsd		26.9391	26.7867	0.181342					60
	D09	SYBR	Actin	Unkn-15	ptsd		26.8348	26.7867	0.181342					60
	D10	SYBR	GRF10-6B	Unkn-16	ptsd		32.672	32.6609	0.20875					60
	D11	SYBR	GRF10-6B	Unkn-16	ptsd		32.8639	32.6609	0.20875					60
	D12	SYBR	GRF10-6B	Unkn-16	ptsd		32.4468	32.6609	0.20875					60
	E01	SYBR	Actin	Unkn-17	301		26.2173	26.3915	0.172308					60
	E02	SYBR	Actin	Unkn-17	301		26.5618	26.3915	0.172308					60
	E03	SYBR	Actin	Unkn-17	301		26.3953	26.3915	0.172308					60
	E04	SYBR	GRF10-6B	Unkn-18	301		31.6582	31.6115	0.106883					60
	E05	SYBR	GRF10-6B	Unkn-18	301		31.687	31.6115	0.106883					60
	E06	SYBR	GRF10-6B	Unkn-18	301		31.4892	31.6115	0.106883					60
	E07	SYBR										0	0	60
	E08	SYBR										0	0	60
	E09	SYBR										0	0	60
	E10	SYBR										0	0	60
	E11	SYBR										0	0	60
	E12	SYBR										0	0	60
	F01	SYBR	Actin	Unkn-19	drs		22.0766	22.2384	0.207545					60
	F02	SYBR	Actin	Unkn-19	drs		22.1661	22.2384	0.207545					60
	F03	SYBR	Actin	Unkn-19	drs		22.4724	22.2384	0.207545					60
	F04	SYBR	GRF10-6B	Unkn-20	drs		31.4544	31.6547	0.212784					60
	F05	SYBR	GRF10-6B	Unkn-20	drs		31.6316	31.6547	0.212784					60
	F06	SYBR	GRF10-6B	Unkn-20	drs		31.8781	31.6547	0.212784					60
	F07	SYBR										0	0	60
	F08	SYBR										0	0	60
	F09	SYBR										0	0	60
	F10	SYBR										0	0	60
	F11	SYBR										0	0	60
	F12	SYBR										0	0	60
	G01	SYBR	Actin	Unkn-21	ass		24.7186	24.6815	0.157457					60
	G02	SYBR	Actin	Unkn-21	ass		24.5088	24.6815	0.157457					60
	G03	SYBR	Actin	Unkn-21	ass		24.817	24.6815	0.157457					60
	G04	SYBR	GRF10-6B	Unkn-22	ass		30.6853	30.5308	0.135613					60
	G05	SYBR	GRF10-6B	Unkn-22	ass		30.4754	30.5308	0.135613					60
	G06	SYBR	GRF10-6B	Unkn-22	ass		30.4316	30.5308	0.135613					60
	G07	SYBR										0	0	60
	G08	SYBR										0	0	60
	G09	SYBR										0	0	60
	G10	SYBR										0	0	60
	G11	SYBR										0	0	60
	G12	SYBR										0	0	60
	H01	SYBR	Actin	Unkn-23	ptsd		24.1738	24.1527	0.0621758					60
	H02	SYBR	Actin	Unkn-23	ptsd		24.0826	24.1527	0.0621758					60
	H03	SYBR	Actin	Unkn-23	ptsd		24.2015	24.1527	0.0621758					60
	H04	SYBR	GRF10-6B	Unkn-24	ptsd		31.4369	31.1819	0.225294					60
	H05	SYBR	GRF10-6B	Unkn-24	ptsd		31.0991	31.1819	0.225294					60
	H06	SYBR	GRF10-6B	Unkn-24	ptsd		31.0098	31.1819	0.225294					60
	H07	SYBR										0	0	60
	H08	SYBR										0	0	60
	H09	SYBR										0	0	60
	H10	SYBR										0	0	60
	H11	SYBR										0	0	60
	H12	SYBR										0	0	60
