# Supplementary material for: Tae-miR396b regulates TaGRFs in spikes of three wheat spike mutants
Source: PeerJ. 2024 Nov 22;12:e18550. doi: 10.7717/peerj.18550 (PMC11587873; doi:10.7717/peerj.18550)
Supplement: Supplemental Information 4 [file peerj-12-18550-s004.zip › The raw data for qPT-PCR/GRF10-6D.xls]

## Sheet: 0
	Well	Fluor	Target	Content	Sample	Biological Set Name	Cq	Cq Mean	Cq Std. Dev	Starting Quantity (SQ)	Log Starting Quantity	SQ Mean	SQ Std. Dev	Set Point	Well Note
	A01	SYBR	Actin	Unkn-01	301		23.6827	23.6661	0.193511					60
	A02	SYBR	Actin	Unkn-01	301		23.4648	23.6661	0.193511					60
	A03	SYBR	Actin	Unkn-01	301		23.8507	23.6661	0.193511					60
	A04	SYBR	GRF10-6D	Unkn-02	301		30.2043	30.2468	0.142831					60
	A05	SYBR	GRF10-6D	Unkn-02	301		30.1301	30.2468	0.142831					60
	A06	SYBR	GRF10-6D	Unkn-02	301		30.4061	30.2468	0.142831					60
	A07	SYBR	Actin	Unkn-03	301		27.1817	27.316	0.157638					60
	A08	SYBR	Actin	Unkn-03	301		27.2768	27.316	0.157638					60
	A09	SYBR	Actin	Unkn-03	301		27.4896	27.316	0.157638					60
	A10	SYBR	GRF10-6D	Unkn-04	301		33.0043	32.9538	0.230874					60
	A11	SYBR	GRF10-6D	Unkn-04	301		32.7018	32.9538	0.230874					60
	A12	SYBR	GRF10-6D	Unkn-04	301		33.1552	32.9538	0.230874					60
	B01	SYBR	Actin	Unkn-05	drs		24.9216	25.0586	0.143856					60
	B02	SYBR	Actin	Unkn-05	drs		25.0457	25.0586	0.143856					60
	B03	SYBR	Actin	Unkn-05	drs		25.2085	25.0586	0.143856					60
	B04	SYBR	GRF10-6D	Unkn-06	drs		29.0734	29.1718	0.106705					60
	B05	SYBR	GRF10-6D	Unkn-06	drs		29.2852	29.1718	0.106705					60
	B06	SYBR	GRF10-6D	Unkn-06	drs		29.1567	29.1718	0.106705					60
	B07	SYBR	Actin	Unkn-07	drs		27.5569	27.3716	0.167004					60
	B08	SYBR	Actin	Unkn-07	drs		27.2328	27.3716	0.167004					60
	B09	SYBR	Actin	Unkn-07	drs		27.325	27.3716	0.167004					60
	B10	SYBR	GRF10-6D	Unkn-08	drs		34.0434	34.2584	0.192131					60
	B11	SYBR	GRF10-6D	Unkn-08	drs		34.3186	34.2584	0.192131					60
	B12	SYBR	GRF10-6D	Unkn-08	drs		34.4133	34.2584	0.192131					60
	C01	SYBR	Actin	Unkn-09	ass		23.8998	24.0429	0.126476					60
	C02	SYBR	Actin	Unkn-09	ass		24.1396	24.0429	0.126476					60
	C03	SYBR	Actin	Unkn-09	ass		24.0893	24.0429	0.126476					60
	C04	SYBR	GRF10-6D	Unkn-10	ass		28.991	28.9289	0.149207					60
	C05	SYBR	GRF10-6D	Unkn-10	ass		29.037	28.9289	0.149207					60
	C06	SYBR	GRF10-6D	Unkn-10	ass		28.7586	28.9289	0.149207					60
	C07	SYBR	Actin	Unkn-11	ass		28.5216	28.3022	0.190326					60
	C08	SYBR	Actin	Unkn-11	ass		28.1807	28.3022	0.190326					60
	C09	SYBR	Actin	Unkn-11	ass		28.2044	28.3022	0.190326					60
	C10	SYBR	GRF10-6D	Unkn-12	ass		34.4212	34.3376	0.0784948					60
	C11	SYBR	GRF10-6D	Unkn-12	ass		34.2655	34.3376	0.0784948					60
	C12	SYBR	GRF10-6D	Unkn-12	ass		34.326	34.3376	0.0784948					60
	D01	SYBR	Actin	Unkn-13	ptsd		22.6285	22.7316	0.0918983					60
	D02	SYBR	Actin	Unkn-13	ptsd		22.7614	22.7316	0.0918983					60
	D03	SYBR	Actin	Unkn-13	ptsd		22.8049	22.7316	0.0918983					60
	D04	SYBR	GRF10-6D	Unkn-14	ptsd		29.0907	29.0979	0.120818					60
	D05	SYBR	GRF10-6D	Unkn-14	ptsd		29.2221	29.0979	0.120818					60
	D06	SYBR	GRF10-6D	Unkn-14	ptsd		28.9808	29.0979	0.120818					60
	D07	SYBR	Actin	Unkn-15	ptsd		26.4862	26.7534	0.237218					60
	D08	SYBR	Actin	Unkn-15	ptsd		26.9391	26.7534	0.237218					60
	D09	SYBR	Actin	Unkn-15	ptsd		26.8348	26.7534	0.237218					60
	D10	SYBR	GRF10-6D	Unkn-16	ptsd		34.0412	34.1975	0.182416					60
	D11	SYBR	GRF10-6D	Unkn-16	ptsd		34.1532	34.1975	0.182416					60
	D12	SYBR	GRF10-6D	Unkn-16	ptsd		34.3979	34.1975	0.182416					60
	E01	SYBR	Actin	Unkn-17	301		26.3173	26.4581	0.180671					60
	E02	SYBR	Actin	Unkn-17	301		26.6618	26.4581	0.180671					60
	E03	SYBR	Actin	Unkn-17	301		26.3953	26.4581	0.180671					60
	E04	SYBR	GRF10-6D	Unkn-18	301		31.6712	31.6645	0.0668818					60
	E05	SYBR	GRF10-6D	Unkn-18	301		31.5945	31.6645	0.0668818					60
	E06	SYBR	GRF10-6D	Unkn-18	301		31.7278	31.6645	0.0668818					60
	E07	SYBR										0	0	60
	E08	SYBR										0	0	60
	E09	SYBR										0	0	60
	E10	SYBR										0	0	60
	E11	SYBR										0	0	60
	E12	SYBR										0	0	60
	F01	SYBR	Actin	Unkn-01	drs		22.0766	22.2284	0.190669					60
	F02	SYBR	Actin	Unkn-01	drs		22.1661	22.2284	0.190669					60
	F03	SYBR	Actin	Unkn-01	drs		22.4424	22.2284	0.190669					60
	F04	SYBR	10-6D	Unkn-12	drs		32.1648	32.2599	0.131246					60
	F05	SYBR	10-6D	Unkn-12	drs		32.4097	32.2599	0.131246					60
	F06	SYBR	10-6D	Unkn-12	drs		32.2053	32.2599	0.131246					60
	F07	SYBR										0	0	60
	F08	SYBR										0	0	60
	F09	SYBR										0	0	60
	F10	SYBR										0	0	60
	F11	SYBR										0	0	60
	F12	SYBR										0	0	60
	G01	SYBR	Actin	Unkn-21	ass		24.7186	24.6815	0.157457					60
	G02	SYBR	Actin	Unkn-21	ass		24.5088	24.6815	0.157457					60
	G03	SYBR	Actin	Unkn-21	ass		24.817	24.6815	0.157457					60
	G04	SYBR	GRF10-6D	Unkn-22	ass		30.5214	30.381	0.134941					60
	G05	SYBR	GRF10-6D	Unkn-22	ass		30.3695	30.381	0.134941					60
	G06	SYBR	GRF10-6D	Unkn-22	ass		30.2523	30.381	0.134941					60
	G07	SYBR										0	0	60
	G08	SYBR										0	0	60
	G09	SYBR										0	0	60
	G10	SYBR										0	0	60
	G11	SYBR										0	0	60
	G12	SYBR										0	0	60
	H01	SYBR	Actin	Unkn-23	ptsd		24.1738	24.1527	0.0621758					60
	H02	SYBR	Actin	Unkn-23	ptsd		24.0826	24.1527	0.0621758					60
	H03	SYBR	Actin	Unkn-23	ptsd		24.2015	24.1527	0.0621758					60
	H04	SYBR	GRF10-6D	Unkn-24	ptsd		30.8919	30.6718	0.22475					60
	H05	SYBR	GRF10-6D	Unkn-24	ptsd		30.4427	30.6718	0.22475					60
	H06	SYBR	GRF10-6D	Unkn-24	ptsd		30.6806	30.6718	0.22475					60
	H07	SYBR										0	0	60
	H08	SYBR										0	0	60
	H09	SYBR										0	0	60
	H10	SYBR										0	0	60
	H11	SYBR										0	0	60
	H12	SYBR										0	0	60
