# Supplementary material for: Tae-miR396b regulates TaGRFs in spikes of three wheat spike mutants
Source: PeerJ. 2024 Nov 22;12:e18550. doi: 10.7717/peerj.18550 (PMC11587873; doi:10.7717/peerj.18550)
Supplement: Supplemental Information 4 [file peerj-12-18550-s004.zip › The raw data for qPT-PCR/GRF2-7A.xls]

## Sheet: 0
	Well	Fluor	Target	Content	Sample	Biological Set Name	Cq	Cq Mean	Cq Std. Dev	Starting Quantity (SQ)	Log Starting Quantity	SQ Mean	SQ Std. Dev	Set Point	Well Note
	A01	SYBR	Actin	Unkn-01	301		25.1595	25.314	0.144362					60
	A02	SYBR	Actin	Unkn-01	301		25.3369	25.314	0.144362					60
	A03	SYBR	Actin	Unkn-01	301		25.4455	25.314	0.144362					60
	A04	SYBR	GRF2-7A	Unkn-02	301		28.8693	28.9319	0.0809783					60
	A05	SYBR	GRF2-7A	Unkn-02	301		29.0234	28.9319	0.0809783					60
	A06	SYBR	GRF2-7A	Unkn-02	301		28.9032	28.9319	0.0809783					60
	A07	SYBR	Actin	Unkn-03	301		24.0992	24.1644	0.0571741					60
	A08	SYBR	Actin	Unkn-03	301		24.2057	24.1644	0.0571741					60
	A09	SYBR	Actin	Unkn-03	301		24.1884	24.1644	0.0571741					60
	A10	SYBR	GRF2-7A	Unkn-04	301		29.8478	29.9088	0.119643					60
	A11	SYBR	GRF2-7A	Unkn-04	301		29.832	29.9088	0.119643					60
	A12	SYBR	GRF2-7A	Unkn-04	301		30.0467	29.9088	0.119643					60
	B01	SYBR	Actin	Unkn-05	drs		23.9216	23.9509	0.0254156					60
	B02	SYBR	Actin	Unkn-05	drs		23.9673	23.9509	0.0254156					60
	B03	SYBR	Actin	Unkn-05	drs		23.9637	23.9509	0.0254156					60
	B04	SYBR	GRF2-7A	Unkn-06	drs		29.3263	29.5871	0.227304					60
	B05	SYBR	GRF2-7A	Unkn-06	drs		29.6914	29.5871	0.227304					60
	B06	SYBR	GRF2-7A	Unkn-06	drs		29.7435	29.5871	0.227304					60
	B07	SYBR	Actin	Unkn-07	drs		24.5204	24.4159	0.0934706					60
	B08	SYBR	Actin	Unkn-07	drs		24.3871	24.4159	0.0934706					60
	B09	SYBR	Actin	Unkn-07	drs		24.3403	24.4159	0.0934706					60
	B10	SYBR	GRF2-7A	Unkn-08	drs		30.0839	30.0435	0.149968					60
	B11	SYBR	GRF2-7A	Unkn-08	drs		29.8774	30.0435	0.149968					60
	B12	SYBR	GRF2-7A	Unkn-08	drs		30.169	30.0435	0.149968					60
	C01	SYBR	Actin	Unkn-09	ass		24.1284	24.0221	0.115717					60
	C02	SYBR	Actin	Unkn-09	ass		23.8989	24.0221	0.115717					60
	C03	SYBR	Actin	Unkn-09	ass		24.0392	24.0221	0.115717					60
	C04	SYBR	GRF2-7A	Unkn-10	ass		28.0464	28.1611	0.117046					60
	C05	SYBR	GRF2-7A	Unkn-10	ass		28.1566	28.1611	0.117046					60
	C06	SYBR	GRF2-7A	Unkn-10	ass		28.2803	28.1611	0.117046					60
	C07	SYBR	Actin	Unkn-11	ass		24.5639	24.6257	0.0629631					60
	C08	SYBR	Actin	Unkn-11	ass		24.6233	24.6257	0.0629631					60
	C09	SYBR	Actin	Unkn-11	ass		24.6898	24.6257	0.0629631					60
	C10	SYBR	GRF2-7A	Unkn-12	ass		29.2628	29.0759	0.162879					60
	C11	SYBR	GRF2-7A	Unkn-12	ass		29.0015	29.0759	0.162879					60
	C12	SYBR	GRF2-7A	Unkn-12	ass		28.9636	29.0759	0.162879					60
	D01	SYBR	Actin	Unkn-13	ptsd		23.7044	23.7921	0.0918077					60
	D02	SYBR	Actin	Unkn-13	ptsd		23.8875	23.7921	0.0918077					60
	D03	SYBR	Actin	Unkn-13	ptsd		23.7845	23.7921	0.0918077					60
	D04	SYBR	GRF2-7A	Unkn-14	ptsd		29.3269	29.5429	0.25159					60
	D05	SYBR	GRF2-7A	Unkn-14	ptsd		29.4826	29.5429	0.25159					60
	D06	SYBR	GRF2-7A	Unkn-14	ptsd		29.8191	29.5429	0.25159					60
	D07	SYBR	Actin	Unkn-15	ptsd		23.9148	24.0173	0.114488					60
	D08	SYBR	Actin	Unkn-15	ptsd		23.9962	24.0173	0.114488					60
	D09	SYBR	Actin	Unkn-15	ptsd		24.1409	24.0173	0.114488					60
	D10	SYBR	GRF2-7A	Unkn-16	ptsd		33.6918	33.7585	0.0580385					60
	D11	SYBR	GRF2-7A	Unkn-16	ptsd		33.798	33.7585	0.0580385					60
	D12	SYBR	GRF2-7A	Unkn-16	ptsd		33.7856	33.7585	0.0580385					60
	E01	SYBR	Actin	Unkn-17	301		26.0022	26.0775	0.095871					60
	E02	SYBR	Actin	Unkn-17	301		26.1854	26.0775	0.095871					60
	E03	SYBR	Actin	Unkn-17	301		26.0449	26.0775	0.095871					60
	E04	SYBR	GRF2-7A	Unkn-18	301		33.3804	33.2965	0.250284					60
	E05	SYBR	GRF2-7A	Unkn-18	301		33.4941	33.2965	0.250284					60
	E06	SYBR	GRF2-7A	Unkn-18	301		33.015	33.2965	0.250284					60
	E07	SYBR										0	0	60
	E08	SYBR										0	0	60
	E09	SYBR										0	0	60
	E10	SYBR										0	0	60
	E11	SYBR										0	0	60
	E12	SYBR										0	0	60
	F01	SYBR	Actin	Unkn-19	drs		23.2764	23.3122	0.169801					60
	F02	SYBR	Actin	Unkn-19	drs		23.1632	23.3122	0.169801					60
	F03	SYBR	Actin	Unkn-19	drs		23.4971	23.3122	0.169801					60
	F04	SYBR	GRF2-7A	Unkn-20	drs		32.5725	32.7319	0.138054					60
	F05	SYBR	GRF2-7A	Unkn-20	drs		32.8128	32.7319	0.138054					60
	F06	SYBR	GRF2-7A	Unkn-20	drs		32.8103	32.7319	0.138054					60
	F07	SYBR										0	0	60
	F08	SYBR										0	0	60
	F09	SYBR										0	0	60
	F10	SYBR										0	0	60
	F11	SYBR										0	0	60
	F12	SYBR										0	0	60
	G01	SYBR	Actin	Unkn-21	ass		21.859	22.0128	0.134096					60
	G02	SYBR	Actin	Unkn-21	ass		22.0747	22.0128	0.134096					60
	G03	SYBR	Actin	Unkn-21	ass		22.1048	22.0128	0.134096					60
	G04	SYBR	GRF2-7A	Unkn-22	ass		29.7339	29.773	0.0654887					60
	G05	SYBR	GRF2-7A	Unkn-22	ass		29.7365	29.773	0.0654887					60
	G06	SYBR	GRF2-7A	Unkn-22	ass		29.8486	29.773	0.0654887					60
	G07	SYBR										0	0	60
	G08	SYBR										0	0	60
	G09	SYBR										0	0	60
	G10	SYBR										0	0	60
	G11	SYBR										0	0	60
	G12	SYBR										0	0	60
	H01	SYBR	Actin	Unkn-23	ptsd		21.9053	21.9581	0.102771					60
	H02	SYBR	Actin	Unkn-23	ptsd		21.8924	21.9581	0.102771					60
	H03	SYBR	Actin	Unkn-23	ptsd		22.0765	21.9581	0.102771					60
	H04	SYBR	GRF2-7A	Unkn-24	ptsd		29.7257	30.0504	0.289959					60
	H05	SYBR	GRF2-7A	Unkn-24	ptsd		30.1421	30.0504	0.289959					60
	H06	SYBR	GRF2-7A	Unkn-24	ptsd		30.2834	30.0504	0.289959					60
	H07	SYBR										0	0	60
	H08	SYBR										0	0	60
	H09	SYBR										0	0	60
	H10	SYBR										0	0	60
	H11	SYBR										0	0	60
	H12	SYBR										0	0	60
