# Supplementary material for: Tae-miR396b regulates TaGRFs in spikes of three wheat spike mutants
Source: PeerJ. 2024 Nov 22;12:e18550. doi: 10.7717/peerj.18550 (PMC11587873; doi:10.7717/peerj.18550)
Supplement: Supplemental Information 4 [file peerj-12-18550-s004.zip › The raw data for qPT-PCR/GRF2-7B.xls]

## Sheet: 0
	Well	Fluor	Target	Content	Sample	Biological Set Name	Cq	Cq Mean	Cq Std. Dev	Starting Quantity (SQ)	Log Starting Quantity	SQ Mean	SQ Std. Dev	Set Point	Well Note
	A01	SYBR	Actin	Unkn-01	301		25.1595	25.2473	0.0886801					60
	A02	SYBR	Actin	Unkn-01	301		25.3369	25.2473	0.0886801					60
	A03	SYBR	Actin	Unkn-01	301		25.2455	25.2473	0.0886801					60
	A04	SYBR	GRF2-7B	Unkn-02	301		27.1486	27.2117	0.19968					60
	A05	SYBR	GRF2-7B	Unkn-02	301		27.4353	27.2117	0.19968					60
	A06	SYBR	GRF2-7B	Unkn-02	301		27.0512	27.2117	0.19968					60
	A07	SYBR	Actin	Unkn-03	301		25.5754	25.5924	0.115888					60
	A08	SYBR	Actin	Unkn-03	301		25.486	25.5924	0.115888					60
	A09	SYBR	Actin	Unkn-03	301		25.7159	25.5924	0.115888					60
	A10	SYBR	GRF2-7B	Unkn-04	301		28.5545	28.6222	0.143923					60
	A11	SYBR	GRF2-7B	Unkn-04	301		28.5247	28.6222	0.143923					60
	A12	SYBR	GRF2-7B	Unkn-04	301		28.7875	28.6222	0.143923					60
	B01	SYBR	Actin	Unkn-05	drs		23.9216	23.9509	0.0254156					60
	B02	SYBR	Actin	Unkn-05	drs		23.9673	23.9509	0.0254156					60
	B03	SYBR	Actin	Unkn-05	drs		23.9637	23.9509	0.0254156					60
	B04	SYBR	GRF2-7B	Unkn-06	drs		27.6785	27.9001	0.197511					60
	B05	SYBR	GRF2-7B	Unkn-06	drs		27.9643	27.9001	0.197511					60
	B06	SYBR	GRF2-7B	Unkn-06	drs		28.0575	27.9001	0.197511					60
	B07	SYBR	Actin	Unkn-07	drs		25.0963	25.2367	0.153975					60
	B08	SYBR	Actin	Unkn-07	drs		25.2125	25.2367	0.153975					60
	B09	SYBR	Actin	Unkn-07	drs		25.4014	25.2367	0.153975					60
	B10	SYBR	GRF2-7B	Unkn-08	drs		28.9814	28.9754	0.0488945					60
	B11	SYBR	GRF2-7B	Unkn-08	drs		29.021	28.9754	0.0488945					60
	B12	SYBR	GRF2-7B	Unkn-08	drs		28.9238	28.9754	0.0488945					60
	C01	SYBR	Actin	Unkn-09	ass		26.0284	25.9888	0.0780805					60
	C02	SYBR	Actin	Unkn-09	ass		25.8989	25.9888	0.0780805					60
	C03	SYBR	Actin	Unkn-09	ass		26.0392	25.9888	0.0780805					60
	C04	SYBR	GRF2-7B	Unkn-10	ass		28.6959	28.9336	0.20987					60
	C05	SYBR	GRF2-7B	Unkn-10	ass		29.0112	28.9336	0.20987					60
	C06	SYBR	GRF2-7B	Unkn-10	ass		29.0935	28.9336	0.20987					60
	C07	SYBR	Actin	Unkn-11	ass		25.6773	25.8249	0.231532					60
	C08	SYBR	Actin	Unkn-11	ass		26.0917	25.8249	0.231532					60
	C09	SYBR	Actin	Unkn-11	ass		25.7056	25.8249	0.231532					60
	C10	SYBR	GRF2-7B	Unkn-12	ass		28.3346	28.3991	0.0611602					60
	C11	SYBR	GRF2-7B	Unkn-12	ass		28.4065	28.3991	0.0611602					60
	C12	SYBR	GRF2-7B	Unkn-12	ass		28.4563	28.3991	0.0611602					60
	D01	SYBR	Actin	Unkn-13	ptsd		23.7044	23.7921	0.0918077					60
	D02	SYBR	Actin	Unkn-13	ptsd		23.8875	23.7921	0.0918077					60
	D03	SYBR	Actin	Unkn-13	ptsd		23.7845	23.7921	0.0918077					60
	D04	SYBR	GRF2-7B	Unkn-14	ptsd		27.1681	27.2437	0.114056					60
	D05	SYBR	GRF2-7B	Unkn-14	ptsd		27.3749	27.2437	0.114056					60
	D06	SYBR	GRF2-7B	Unkn-14	ptsd		27.1881	27.2437	0.114056					60
	D07	SYBR	Actin	Unkn-15	ptsd		24.5568	24.7481	0.180733					60
	D08	SYBR	Actin	Unkn-15	ptsd		24.7716	24.7481	0.180733					60
	D09	SYBR	Actin	Unkn-15	ptsd		24.916	24.7481	0.180733					60
	D10	SYBR	GRF2-7B	Unkn-16	ptsd		29.3134	29.4904	0.158484					60
	D11	SYBR	GRF2-7B	Unkn-16	ptsd		29.5387	29.4904	0.158484					60
	D12	SYBR	GRF2-7B	Unkn-16	ptsd		29.6192	29.4904	0.158484					60
	E01	SYBR	Actin	Unkn-17	301		25.182	25.1752	0.0887156					60
	E02	SYBR	Actin	Unkn-17	301		25.2604	25.1752	0.0887156					60
	E03	SYBR	Actin	Unkn-17	301		25.0833	25.1752	0.0887156					60
	E04	SYBR	GRF2-7B	Unkn-18	301		29.7216	29.8795	0.266644					60
	E05	SYBR	GRF2-7B	Unkn-18	301		30.1873	29.8795	0.266644					60
	E06	SYBR	GRF2-7B	Unkn-18	301		29.7295	29.8795	0.266644					60
	E07	SYBR										0	0	60
	E08	SYBR										0	0	60
	E09	SYBR										0	0	60
	E10	SYBR										0	0	60
	E11	SYBR										0	0	60
	E12	SYBR										0	0	60
	F01	SYBR	Actin	Unkn-19	drs		21.2641	21.3214	0.212455					60
	F02	SYBR	Actin	Unkn-19	drs		21.1435	21.3214	0.212455					60
	F03	SYBR	Actin	Unkn-19	drs		21.5567	21.3214	0.212455					60
	F04	SYBR	GRF2-7B	Unkn-20	drs		24.3424	24.2935	0.10412					60
	F05	SYBR	GRF2-7B	Unkn-20	drs		24.174	24.2935	0.10412					60
	F06	SYBR	GRF2-7B	Unkn-20	drs		24.3643	24.2935	0.10412					60
	F07	SYBR										0	0	60
	F08	SYBR										0	0	60
	F09	SYBR										0	0	60
	F10	SYBR										0	0	60
	F11	SYBR										0	0	60
	F12	SYBR										0	0	60
	G01	SYBR	Actin	Unkn-21	ass		23.2246	22.9712	0.233094					60
	G02	SYBR	Actin	Unkn-21	ass		22.7658	22.9712	0.233094					60
	G03	SYBR	Actin	Unkn-21	ass		22.9233	22.9712	0.233094					60
	G04	SYBR	GRF2-7B	Unkn-22	ass		27.4367	27.2481	0.171435					60
	G05	SYBR	GRF2-7B	Unkn-22	ass		27.2061	27.2481	0.171435					60
	G06	SYBR	GRF2-7B	Unkn-22	ass		27.1016	27.2481	0.171435					60
	G07	SYBR										0	0	60
	G08	SYBR										0	0	60
	G09	SYBR										0	0	60
	G10	SYBR										0	0	60
	G11	SYBR										0	0	60
	G12	SYBR										0	0	60
	H01	SYBR	Actin	Unkn-23	ptsd		22.4253	22.6482	0.193939					60
	H02	SYBR	Actin	Unkn-23	ptsd		22.7778	22.6482	0.193939					60
	H03	SYBR	Actin	Unkn-23	ptsd		22.7417	22.6482	0.193939					60
	H04	SYBR	GRF2-7B	Unkn-24	ptsd		28.3123	28.3047	0.260505					60
	H05	SYBR	GRF2-7B	Unkn-24	ptsd		28.0404	28.3047	0.260505					60
	H06	SYBR	GRF2-7B	Unkn-24	ptsd		28.5613	28.3047	0.260505					60
	H07	SYBR										0	0	60
	H08	SYBR										0	0	60
	H09	SYBR										0	0	60
	H10	SYBR										0	0	60
	H11	SYBR										0	0	60
	H12	SYBR										0	0	60
