# Supplementary material for: Tae-miR396b regulates TaGRFs in spikes of three wheat spike mutants
Source: PeerJ. 2024 Nov 22;12:e18550. doi: 10.7717/peerj.18550 (PMC11587873; doi:10.7717/peerj.18550)
Supplement: Supplemental Information 4 [file peerj-12-18550-s004.zip › The raw data for qPT-PCR/GRF2-7D.xls]

## Sheet: 0
	Well	Fluor	Target	Content	Sample	Biological Set Name	Cq	Cq Mean	Cq Std. Dev	Starting Quantity (SQ)	Log Starting Quantity	SQ Mean	SQ Std. Dev	Set Point	Well Note
	A01	SYBR	Actin	Unkn-01	301		23.9352	24.0454	0.12093					60
	A02	SYBR	Actin	Unkn-01	301		24.0263	24.0454	0.12093					60
	A03	SYBR	Actin	Unkn-01	301		24.1748	24.0454	0.12093					60
	A04	SYBR	GRF2-7D	Unkn-02	301		32.7658	32.9756	0.211628					60
	A05	SYBR	GRF2-7D	Unkn-02	301		32.972	32.9756	0.211628					60
	A06	SYBR	GRF2-7D	Unkn-02	301		33.189	32.9756	0.211628					60
	A07	SYBR	Actin	Unkn-03	301		25.5754	25.5924	0.115888					60
	A08	SYBR	Actin	Unkn-03	301		25.486	25.5924	0.115888					60
	A09	SYBR	Actin	Unkn-03	301		25.7159	25.5924	0.115888					60
	A10	SYBR	GRF2-7D	Unkn-04	301		30.8586	30.8662	0.146066					60
	A11	SYBR	GRF2-7D	Unkn-04	301		30.7242	30.8662	0.146066					60
	A12	SYBR	GRF2-7D	Unkn-04	301		31.016	30.8662	0.146066					60
	B01	SYBR	Actin	Unkn-05	drs		24.6065	24.4355	0.193169					60
	B02	SYBR	Actin	Unkn-05	drs		24.226	24.4355	0.193169					60
	B03	SYBR	Actin	Unkn-05	drs		24.4741	24.4355	0.193169					60
	B04	SYBR	GRF2-7D	Unkn-06	drs		31.6268	31.4468	0.179918					60
	B05	SYBR	GRF2-7D	Unkn-06	drs		31.267	31.4468	0.179918					60
	B06	SYBR	GRF2-7D	Unkn-06	drs		31.4466	31.4468	0.179918					60
	B07	SYBR	Actin	Unkn-07	drs		25.0963	25.2367	0.153975					60
	B08	SYBR	Actin	Unkn-07	drs		25.2125	25.2367	0.153975					60
	B09	SYBR	Actin	Unkn-07	drs		25.4014	25.2367	0.153975					60
	B10	SYBR	GRF2-7D	Unkn-08	drs		30.0873	30.1575	0.0991851					60
	B11	SYBR	GRF2-7D	Unkn-08	drs		30.1142	30.1575	0.0991851					60
	B12	SYBR	GRF2-7D	Unkn-08	drs		30.2709	30.1575	0.0991851					60
	C01	SYBR	Actin	Unkn-09	ass		24.4895	24.2929	0.178927					60
	C02	SYBR	Actin	Unkn-09	ass		24.1396	24.2929	0.178927					60
	C03	SYBR	Actin	Unkn-09	ass		24.2497	24.2929	0.178927					60
	C04	SYBR	GRF2-7D	Unkn-10	ass		27.9083	27.997	0.103652					60
	C05	SYBR	GRF2-7D	Unkn-10	ass		27.9717	27.997	0.103652					60
	C06	SYBR	GRF2-7D	Unkn-10	ass		28.1109	27.997	0.103652					60
	C07	SYBR	Actin	Unkn-11	ass		25.5773	25.7915	0.267768					60
	C08	SYBR	Actin	Unkn-11	ass		26.0917	25.7915	0.267768					60
	C09	SYBR	Actin	Unkn-11	ass		25.7056	25.7915	0.267768					60
	C10	SYBR	GRF2-7D	Unkn-12	ass		28.8151	29.0119	0.170645					60
	C11	SYBR	GRF2-7D	Unkn-12	ass		29.1014	29.0119	0.170645					60
	C12	SYBR	GRF2-7D	Unkn-12	ass		29.1191	29.0119	0.170645					60
	D01	SYBR	Actin	Unkn-13	ptsd		23.1514	23.039	0.107496					60
	D02	SYBR	Actin	Unkn-13	ptsd		22.9372	23.039	0.107496					60
	D03	SYBR	Actin	Unkn-13	ptsd		23.0282	23.039	0.107496					60
	D04	SYBR	GRF2-7D	Unkn-14	ptsd		27.6859	27.8731	0.214157					60
	D05	SYBR	GRF2-7D	Unkn-14	ptsd		28.1067	27.8731	0.214157					60
	D06	SYBR	GRF2-7D	Unkn-14	ptsd		27.8267	27.8731	0.214157					60
	D07	SYBR	Actin	Unkn-15	ptsd		24.5568	24.7481	0.180733					60
	D08	SYBR	Actin	Unkn-15	ptsd		24.7716	24.7481	0.180733					60
	D09	SYBR	Actin	Unkn-15	ptsd		24.916	24.7481	0.180733					60
	D10	SYBR	GRF2-7D	Unkn-16	ptsd		28.6274	28.7981	0.259826					60
	D11	SYBR	GRF2-7D	Unkn-16	ptsd		28.6698	28.7981	0.259826					60
	D12	SYBR	GRF2-7D	Unkn-16	ptsd		29.0971	28.7981	0.259826					60
	E01	SYBR	Actin	Unkn-17	301		25.182	25.1752	0.0887156					60
	E02	SYBR	Actin	Unkn-17	301		25.2604	25.1752	0.0887156					60
	E03	SYBR	Actin	Unkn-17	301		25.0833	25.1752	0.0887156					60
	E04	SYBR	GRF2-7D	Unkn-18	301		30.2013	30.3119	0.110195					60
	E05	SYBR	GRF2-7D	Unkn-18	301		30.3128	30.3119	0.110195					60
	E06	SYBR	GRF2-7D	Unkn-18	301		30.4217	30.3119	0.110195					60
	E07	SYBR										0	0	60
	E08	SYBR										0	0	60
	E09	SYBR										0	0	60
	E10	SYBR										0	0	60
	E11	SYBR										0	0	60
	E12	SYBR										0	0	60
	F01	SYBR	Actin	Unkn-19	drs		22.0366	22.225	0.204433					60
	F02	SYBR	Actin	Unkn-19	drs		22.1961	22.225	0.204433					60
	F03	SYBR	Actin	Unkn-19	drs		22.4424	22.225	0.204433					60
	F04	SYBR	2-7D	Unkn-20	drs		28.8244	28.8807	0.225302					60
	F05	SYBR	2-7D	Unkn-20	drs		28.689	28.8807	0.225302					60
	F06	SYBR	2-7D	Unkn-20	drs		29.1289	28.8807	0.225302					60
	F07	SYBR										0	0	60
	F08	SYBR										0	0	60
	F09	SYBR										0	0	60
	F10	SYBR										0	0	60
	F11	SYBR										0	0	60
	F12	SYBR										0	0	60
	G01	SYBR	Actin	Unkn-21	ass		22.8246	22.8379	0.079598					60
	G02	SYBR	Actin	Unkn-21	ass		22.7658	22.8379	0.079598					60
	G03	SYBR	Actin	Unkn-21	ass		22.9233	22.8379	0.079598					60
	G04	SYBR	GRF2-7D	Unkn-22	ass		27.3761	27.2781	0.220961					60
	G05	SYBR	GRF2-7D	Unkn-22	ass		27.0251	27.2781	0.220961					60
	G06	SYBR	GRF2-7D	Unkn-22	ass		27.4331	27.2781	0.220961					60
	G07	SYBR										0	0	60
	G08	SYBR										0	0	60
	G09	SYBR										0	0	60
	G10	SYBR										0	0	60
	G11	SYBR										0	0	60
	G12	SYBR										0	0	60
	H01	SYBR	Actin	Unkn-23	ptsd		22.7253	22.7482	0.0268688					60
	H02	SYBR	Actin	Unkn-23	ptsd		22.7778	22.7482	0.0268688					60
	H03	SYBR	Actin	Unkn-23	ptsd		22.7417	22.7482	0.0268688					60
	H04	SYBR	GRF2-7D	Unkn-24	ptsd		25.3748	25.4087	0.0434696					60
	H05	SYBR	GRF2-7D	Unkn-24	ptsd		25.4577	25.4087	0.0434696					60
	H06	SYBR	GRF2-7D	Unkn-24	ptsd		25.3937	25.4087	0.0434696					60
	H07	SYBR										0	0	60
	H08	SYBR										0	0	60
	H09	SYBR										0	0	60
	H10	SYBR										0	0	60
	H11	SYBR										0	0	60
	H12	SYBR										0	0	60
