# Supplementary material for: Tae-miR396b regulates TaGRFs in spikes of three wheat spike mutants
Source: PeerJ. 2024 Nov 22;12:e18550. doi: 10.7717/peerj.18550 (PMC11587873; doi:10.7717/peerj.18550)
Supplement: Supplemental Information 4 [file peerj-12-18550-s004.zip › The raw data for qPT-PCR/GRF3-2A.xls]

## Sheet: 0
	Well	Fluor	Target	Content	Sample	Biological Set Name	Cq	Cq Mean	Cq Std. Dev	Starting Quantity (SQ)	Log Starting Quantity	SQ Mean	SQ Std. Dev	Set Point	Well Note
	A01	SYBR	Actin	Unkn-01	301		22.4529	22.3308	0.199332					60
	A02	SYBR	Actin	Unkn-01	301		22.1008	22.3308	0.199332					60
	A03	SYBR	Actin	Unkn-01	301		22.4387	22.3308	0.199332					60
	A04	SYBR	GRF3-2A	Unkn-02	301		25.9046	26.0712	0.14427					60
	A05	SYBR	GRF3-2A	Unkn-02	301		26.1567	26.0712	0.14427					60
	A06	SYBR	GRF3-2A	Unkn-02	301		26.1522	26.0712	0.14427					60
	A07	SYBR	Actin	Unkn-03	301		25.5754	25.5924	0.115888					60
	A08	SYBR	Actin	Unkn-03	301		25.486	25.5924	0.115888					60
	A09	SYBR	Actin	Unkn-03	301		25.7159	25.5924	0.115888					60
	A10	SYBR	GRF3-2A	Unkn-04	301		27.0384	26.9891	0.0799116					60
	A11	SYBR	GRF3-2A	Unkn-04	301		27.0321	26.9891	0.0799116					60
	A12	SYBR	GRF3-2A	Unkn-04	301		26.8969	26.9891	0.0799116					60
	B01	SYBR	Actin	Unkn-05	drs		22.8317	23.1145	0.247299					60
	B02	SYBR	Actin	Unkn-05	drs		23.2904	23.1145	0.247299					60
	B03	SYBR	Actin	Unkn-05	drs		23.2212	23.1145	0.247299					60
	B04	SYBR	GRF3-2A	Unkn-06	drs		26.0003	26.0949	0.0836428					60
	B05	SYBR	GRF3-2A	Unkn-06	drs		26.1252	26.0949	0.0836428					60
	B06	SYBR	GRF3-2A	Unkn-06	drs		26.1591	26.0949	0.0836428					60
	B07	SYBR	Actin	Unkn-07	drs		25.0963	25.2367	0.153975					60
	B08	SYBR	Actin	Unkn-07	drs		25.2125	25.2367	0.153975					60
	B09	SYBR	Actin	Unkn-07	drs		25.4014	25.2367	0.153975					60
	B10	SYBR	GRF3-2A	Unkn-08	drs		26.6195	26.8715	0.227046					60
	B11	SYBR	GRF3-2A	Unkn-08	drs		27.0601	26.8715	0.227046					60
	B12	SYBR	GRF3-2A	Unkn-08	drs		26.935	26.8715	0.227046					60
	C01	SYBR	Actin	Unkn-09	ass		23.0931	23.206	0.111771					60
	C02	SYBR	Actin	Unkn-09	ass		23.2081	23.206	0.111771					60
	C03	SYBR	Actin	Unkn-09	ass		23.3166	23.206	0.111771					60
	C04	SYBR	GRF3-2A	Unkn-10	ass		25.8124	26.1255	0.277125					60
	C05	SYBR	GRF3-2A	Unkn-10	ass		26.2248	26.1255	0.277125					60
	C06	SYBR	GRF3-2A	Unkn-10	ass		26.3392	26.1255	0.277125					60
	C07	SYBR	Actin	Unkn-11	ass		25.4773	25.6249	0.12801					60
	C08	SYBR	Actin	Unkn-11	ass		25.6917	25.6249	0.12801					60
	C09	SYBR	Actin	Unkn-11	ass		25.7056	25.6249	0.12801					60
	C10	SYBR	GRF3-2A	Unkn-12	ass		26.923	26.9474	0.11969					60
	C11	SYBR	GRF3-2A	Unkn-12	ass		27.0774	26.9474	0.11969					60
	C12	SYBR	GRF3-2A	Unkn-12	ass		26.8418	26.9474	0.11969					60
	D01	SYBR	Actin	Unkn-13	ptsd		22.4261	22.5241	0.130684					60
	D02	SYBR	Actin	Unkn-13	ptsd		22.6725	22.5241	0.130684					60
	D03	SYBR	Actin	Unkn-13	ptsd		22.4736	22.5241	0.130684					60
	D04	SYBR	GRF3-2A	Unkn-14	ptsd		32.05	32.0483	0.0541911					60
	D05	SYBR	GRF3-2A	Unkn-14	ptsd		32.1017	32.0483	0.0541911					60
	D06	SYBR	GRF3-2A	Unkn-14	ptsd		31.9934	32.0483	0.0541911					60
	D07	SYBR	Actin	Unkn-15	ptsd		24.5568	24.7481	0.180733					60
	D08	SYBR	Actin	Unkn-15	ptsd		24.7716	24.7481	0.180733					60
	D09	SYBR	Actin	Unkn-15	ptsd		24.916	24.7481	0.180733					60
	D10	SYBR	GRF3-2A	Unkn-16	ptsd		28.035	27.8276	0.262319					60
	D11	SYBR	GRF3-2A	Unkn-16	ptsd		27.5327	27.8276	0.262319					60
	D12	SYBR	GRF3-2A	Unkn-16	ptsd		27.915	27.8276	0.262319					60
	E01	SYBR	Actin	Unkn-17	301		25.182	25.1752	0.0887156					60
	E02	SYBR	Actin	Unkn-17	301		25.2604	25.1752	0.0887156					60
	E03	SYBR	Actin	Unkn-17	301		25.0833	25.1752	0.0887156					60
	E04	SYBR	GRF3-2A	Unkn-18	301		27.7745	27.9996	0.198275					60
	E05	SYBR	GRF3-2A	Unkn-18	301		28.0756	27.9996	0.198275					60
	E06	SYBR	GRF3-2A	Unkn-18	301		28.1486	27.9996	0.198275					60
	E07	SYBR										0	0	60
	E08	SYBR										0	0	60
	E09	SYBR										0	0	60
	E10	SYBR										0	0	60
	E11	SYBR										0	0	60
	E12	SYBR										0	0	60
	F01	SYBR	Actin	Unkn-19	drs		21.2641	21.3214	0.212455					60
	F02	SYBR	Actin	Unkn-19	drs		21.1435	21.3214	0.212455					60
	F03	SYBR	Actin	Unkn-19	drs		21.5567	21.3214	0.212455					60
	F04	SYBR	GRF3-2A	Unkn-20	drs		26.6506	26.7618	0.239735					60
	F05	SYBR	GRF3-2A	Unkn-20	drs		27.0369	26.7618	0.239735					60
	F06	SYBR	GRF3-2A	Unkn-20	drs		26.5979	26.7618	0.239735					60
	F07	SYBR										0	0	60
	F08	SYBR										0	0	60
	F09	SYBR										0	0	60
	F10	SYBR										0	0	60
	F11	SYBR										0	0	60
	F12	SYBR										0	0	60
	G01	SYBR	Actin	Unkn-21	ass		22.8246	22.8379	0.079598					60
	G02	SYBR	Actin	Unkn-21	ass		22.7658	22.8379	0.079598					60
	G03	SYBR	Actin	Unkn-21	ass		22.9233	22.8379	0.079598					60
	G04	SYBR	GRF3-2A	Unkn-22	ass		25.0383	25.168	0.19524					60
	G05	SYBR	GRF3-2A	Unkn-22	ass		25.3925	25.168	0.19524					60
	G06	SYBR	GRF3-2A	Unkn-22	ass		25.073	25.168	0.19524					60
	G07	SYBR										0	0	60
	G08	SYBR										0	0	60
	G09	SYBR										0	0	60
	G10	SYBR										0	0	60
	G11	SYBR										0	0	60
	G12	SYBR										0	0	60
	H01	SYBR	Actin	Unkn-23	ptsd		22.7253	22.7482	0.0268688					60
	H02	SYBR	Actin	Unkn-23	ptsd		22.7778	22.7482	0.0268688					60
	H03	SYBR	Actin	Unkn-23	ptsd		22.7417	22.7482	0.0268688					60
	H04	SYBR	GRF3-2A	Unkn-24	ptsd		26.7678	27.0178	0.216578					60
	H05	SYBR	GRF3-2A	Unkn-24	ptsd		27.1386	27.0178	0.216578					60
	H06	SYBR	GRF3-2A	Unkn-24	ptsd		27.1471	27.0178	0.216578					60
	H07	SYBR										0	0	60
	H08	SYBR										0	0	60
	H09	SYBR										0	0	60
	H10	SYBR										0	0	60
	H11	SYBR										0	0	60
	H12	SYBR										0	0	60
