# Supplementary material for: Tae-miR396b regulates TaGRFs in spikes of three wheat spike mutants
Source: PeerJ. 2024 Nov 22;12:e18550. doi: 10.7717/peerj.18550 (PMC11587873; doi:10.7717/peerj.18550)
Supplement: Supplemental Information 4 [file peerj-12-18550-s004.zip › The raw data for qPT-PCR/GRF3-2D.xls]

## Sheet: 0
	Well	Fluor	Target	Content	Sample	Biological Set Name	Cq	Cq Mean	Cq Std. Dev	Starting Quantity (SQ)	Log Starting Quantity	SQ Mean	SQ Std. Dev	Set Point	Well Note
	A01	SYBR	Actin	Unkn-01	301		22.4529	22.5641	0.205065					60
	A02	SYBR	Actin	Unkn-01	301		22.8008	22.5641	0.205065					60
	A03	SYBR	Actin	Unkn-01	301		22.4387	22.5641	0.205065					60
	A04	SYBR	GRF3-2D	Unkn-02	301		29.8691	30.1271	0.291447					60
	A05	SYBR	GRF3-2D	Unkn-02	301		30.4432	30.1271	0.291447					60
	A06	SYBR	GRF3-2D	Unkn-02	301		30.0688	30.1271	0.291447					60
	A07	SYBR	Actin	Unkn-03	301		25.5754	25.5924	0.115888					60
	A08	SYBR	Actin	Unkn-03	301		25.486	25.5924	0.115888					60
	A09	SYBR	Actin	Unkn-03	301		25.7159	25.5924	0.115888					60
	A10	SYBR	GRF3-2D	Unkn-04	301		28.5635	28.7564	0.190044					60
	A11	SYBR	GRF3-2D	Unkn-04	301		28.9435	28.7564	0.190044					60
	A12	SYBR	GRF3-2D	Unkn-04	301		28.7621	28.7564	0.190044					60
	B01	SYBR	Actin	Unkn-05	drs		22.8317	23.0811	0.231977					60
	B02	SYBR	Actin	Unkn-05	drs		23.2904	23.0811	0.231977					60
	B03	SYBR	Actin	Unkn-05	drs		23.1212	23.0811	0.231977					60
	B04	SYBR	GRF3-2D	Unkn-06	drs		28.7074	28.5575	0.131823					60
	B05	SYBR	GRF3-2D	Unkn-06	drs		28.4596	28.5575	0.131823					60
	B06	SYBR	GRF3-2D	Unkn-06	drs		28.5054	28.5575	0.131823					60
	B07	SYBR	Actin	Unkn-07	drs		25.0963	25.2367	0.153975					60
	B08	SYBR	Actin	Unkn-07	drs		25.2125	25.2367	0.153975					60
	B09	SYBR	Actin	Unkn-07	drs		25.4014	25.2367	0.153975					60
	B10	SYBR	GRF3-2D	Unkn-08	drs		28.1343	27.9891	0.153243					60
	B11	SYBR	GRF3-2D	Unkn-08	drs		28.0039	27.9891	0.153243					60
	B12	SYBR	GRF3-2D	Unkn-08	drs		27.8289	27.9891	0.153243					60
	C01	SYBR	Actin	Unkn-09	ass		23.0931	23.206	0.111771					60
	C02	SYBR	Actin	Unkn-09	ass		23.2081	23.206	0.111771					60
	C03	SYBR	Actin	Unkn-09	ass		23.3166	23.206	0.111771					60
	C04	SYBR	GRF3-2D	Unkn-10	ass		28.9501	28.8159	0.177897					60
	C05	SYBR	GRF3-2D	Unkn-10	ass		28.6141	28.8159	0.177897					60
	C06	SYBR	GRF3-2D	Unkn-10	ass		28.8835	28.8159	0.177897					60
	C07	SYBR	Actin	Unkn-11	ass		25.5773	25.7915	0.267768					60
	C08	SYBR	Actin	Unkn-11	ass		26.0917	25.7915	0.267768					60
	C09	SYBR	Actin	Unkn-11	ass		25.7056	25.7915	0.267768					60
	C10	SYBR	GRF3-2D	Unkn-12	ass		28.8213	28.7208	0.0871851					60
	C11	SYBR	GRF3-2D	Unkn-12	ass		28.676	28.7208	0.0871851					60
	C12	SYBR	GRF3-2D	Unkn-12	ass		28.6652	28.7208	0.0871851					60
	D01	SYBR	Actin	Unkn-13	ptsd		22.4261	22.4907	0.0746488					60
	D02	SYBR	Actin	Unkn-13	ptsd		22.5725	22.4907	0.0746488					60
	D03	SYBR	Actin	Unkn-13	ptsd		22.4736	22.4907	0.0746488					60
	D04	SYBR	GRF3-2D	Unkn-14	ptsd		27.8898	27.9352	0.261177					60
	D05	SYBR	GRF3-2D	Unkn-14	ptsd		27.6997	27.9352	0.261177					60
	D06	SYBR	GRF3-2D	Unkn-14	ptsd		28.2161	27.9352	0.261177					60
	D07	SYBR	Actin	Unkn-15	ptsd		24.5568	24.7481	0.180733					60
	D08	SYBR	Actin	Unkn-15	ptsd		24.7716	24.7481	0.180733					60
	D09	SYBR	Actin	Unkn-15	ptsd		24.916	24.7481	0.180733					60
	D10	SYBR	GRF3-2D	Unkn-16	ptsd		29.7276	29.9608	0.20259					60
	D11	SYBR	GRF3-2D	Unkn-16	ptsd		30.0928	29.9608	0.20259					60
	D12	SYBR	GRF3-2D	Unkn-16	ptsd		30.0622	29.9608	0.20259					60
	E01	SYBR	Actin	Unkn-17	301		25.182	25.1752	0.0887156					60
	E02	SYBR	Actin	Unkn-17	301		25.2604	25.1752	0.0887156					60
	E03	SYBR	Actin	Unkn-17	301		25.0833	25.1752	0.0887156					60
	E04	SYBR	GRF3-2D	Unkn-18	301		27.6797	27.6511	0.0750719					60
	E05	SYBR	GRF3-2D	Unkn-18	301		27.7077	27.6511	0.0750719					60
	E06	SYBR	GRF3-2D	Unkn-18	301		27.566	27.6511	0.0750719					60
	E07	SYBR										0	0	60
	E08	SYBR										0	0	60
	E09	SYBR										0	0	60
	E10	SYBR										0	0	60
	E11	SYBR										0	0	60
	E12	SYBR										0	0	60
	F01	SYBR	Actin	Unkn-19	drs		31.2641	31.3214	0.212455					60
	F02	SYBR	Actin	Unkn-19	drs		31.1435	31.3214	0.212455					60
	F03	SYBR	Actin	Unkn-19	drs		31.5567	31.3214	0.212455					60
	F04	SYBR	GRF3-2D	Unkn-20	drs		32.3179	32.5411	0.19389					60
	F05	SYBR	GRF3-2D	Unkn-20	drs		32.6378	32.5411	0.19389					60
	F06	SYBR	GRF3-2D	Unkn-20	drs		32.6676	32.5411	0.19389					60
	F07	SYBR										0	0	60
	F08	SYBR										0	0	60
	F09	SYBR										0	0	60
	F10	SYBR										0	0	60
	F11	SYBR										0	0	60
	F12	SYBR										0	0	60
	G01	SYBR	Actin	Unkn-21	ass		22.8246	22.8379	0.079598					60
	G02	SYBR	Actin	Unkn-21	ass		22.7658	22.8379	0.079598					60
	G03	SYBR	Actin	Unkn-21	ass		22.9233	22.8379	0.079598					60
	G04	SYBR	GRF3-2D	Unkn-22	ass		26.1577	26.1679	0.143997					60
	G05	SYBR	GRF3-2D	Unkn-22	ass		26.3167	26.1679	0.143997					60
	G06	SYBR	GRF3-2D	Unkn-22	ass		26.0293	26.1679	0.143997					60
	G07	SYBR										0	0	60
	G08	SYBR										0	0	60
	G09	SYBR										0	0	60
	G10	SYBR										0	0	60
	G11	SYBR										0	0	60
	G12	SYBR										0	0	60
	H01	SYBR	Actin	Unkn-23	ptsd		22.4253	22.6482	0.193939					60
	H02	SYBR	Actin	Unkn-23	ptsd		22.7778	22.6482	0.193939					60
	H03	SYBR	Actin	Unkn-23	ptsd		22.7417	22.6482	0.193939					60
	H04	SYBR	GRF3-2D	Unkn-24	ptsd		27.8549	27.9335	0.134192					60
	H05	SYBR	GRF3-2D	Unkn-24	ptsd		27.8572	27.9335	0.134192					60
	H06	SYBR	GRF3-2D	Unkn-24	ptsd		28.0884	27.9335	0.134192					60
	H07	SYBR										0	0	60
	H08	SYBR										0	0	60
	H09	SYBR										0	0	60
	H10	SYBR										0	0	60
	H11	SYBR										0	0	60
	H12	SYBR										0	0	60
