# Supplementary material for: Tae-miR396b regulates TaGRFs in spikes of three wheat spike mutants
Source: PeerJ. 2024 Nov 22;12:e18550. doi: 10.7717/peerj.18550 (PMC11587873; doi:10.7717/peerj.18550)
Supplement: Supplemental Information 4 [file peerj-12-18550-s004.zip › The raw data for qPT-PCR/GRF4-2B.xls]

## Sheet: 0
	Well	Fluor	Target	Content	Sample	Biological Set Name	Cq	Cq Mean	Cq Std. Dev	Starting Quantity (SQ)	Log Starting Quantity	SQ Mean	SQ Std. Dev	Set Point	Well Note
	A01	SYBR	Actin	Unkn-01	301		22.8529	22.9974	0.128954					60
	A02	SYBR	Actin	Unkn-01	301		23.1008	22.9974	0.128954					60
	A03	SYBR	Actin	Unkn-01	301		23.0387	22.9974	0.128954					60
	A04	SYBR	GRF4-2B	Unkn-02	301		27.8271	27.8635	0.158194					60
	A05	SYBR	GRF4-2B	Unkn-02	301		28.0367	27.8635	0.158194					60
	A06	SYBR	GRF4-2B	Unkn-02	301		27.7267	27.8635	0.158194					60
	A07	SYBR	Actin	Unkn-03	301		24.5462	24.5369	0.0509843					60
	A08	SYBR	Actin	Unkn-03	301		24.5825	24.5369	0.0509843					60
	A09	SYBR	Actin	Unkn-03	301		24.4818	24.5369	0.0509843					60
	A10	SYBR	GRF4-2B	Unkn-04	301		26.6998	27.0027	0.278218					60
	A11	SYBR	GRF4-2B	Unkn-04	301		27.0612	27.0027	0.278218					60
	A12	SYBR	GRF4-2B	Unkn-04	301		27.247	27.0027	0.278218					60
	B01	SYBR	Actin	Unkn-05	drs		22.8317	23.0811	0.231977					60
	B02	SYBR	Actin	Unkn-05	drs		23.2904	23.0811	0.231977					60
	B03	SYBR	Actin	Unkn-05	drs		23.1212	23.0811	0.231977					60
	B04	SYBR	GRF4-2B	Unkn-06	drs		25.6541	25.7721	0.162493					60
	B05	SYBR	GRF4-2B	Unkn-06	drs		25.9575	25.7721	0.162493					60
	B06	SYBR	GRF4-2B	Unkn-06	drs		25.7049	25.7721	0.162493					60
	B07	SYBR	Actin	Unkn-07	drs		25.0841	24.9393	0.19611					60
	B08	SYBR	Actin	Unkn-07	drs		24.7161	24.9393	0.19611					60
	B09	SYBR	Actin	Unkn-07	drs		25.0177	24.9393	0.19611					60
	B10	SYBR	GRF4-2B	Unkn-08	drs		25.9134	25.9757	0.1478					60
	B11	SYBR	GRF4-2B	Unkn-08	drs		26.1445	25.9757	0.1478					60
	B12	SYBR	GRF4-2B	Unkn-08	drs		25.8693	25.9757	0.1478					60
	C01	SYBR	Actin	Unkn-09	ass		23.8931	23.9393	0.248979					60
	C02	SYBR	Actin	Unkn-09	ass		24.2081	23.9393	0.248979					60
	C03	SYBR	Actin	Unkn-09	ass		23.7166	23.9393	0.248979					60
	C04	SYBR	GRF4-2B	Unkn-10	ass		26.5394	26.4639	0.101532					60
	C05	SYBR	GRF4-2B	Unkn-10	ass		26.5038	26.4639	0.101532					60
	C06	SYBR	GRF4-2B	Unkn-10	ass		26.3485	26.4639	0.101532					60
	C07	SYBR	Actin	Unkn-11	ass		25.1401	24.9675	0.224127					60
	C08	SYBR	Actin	Unkn-11	ass		25.0483	24.9675	0.224127					60
	C09	SYBR	Actin	Unkn-11	ass		24.7142	24.9675	0.224127					60
	C10	SYBR	GRF4-2B	Unkn-12	ass		25.8393	25.8527	0.168983					60
	C11	SYBR	GRF4-2B	Unkn-12	ass		26.028	25.8527	0.168983					60
	C12	SYBR	GRF4-2B	Unkn-12	ass		25.6908	25.8527	0.168983					60
	D01	SYBR	Actin	Unkn-13	ptsd		22.4261	22.5907	0.245133					60
	D02	SYBR	Actin	Unkn-13	ptsd		22.8725	22.5907	0.245133					60
	D03	SYBR	Actin	Unkn-13	ptsd		22.4736	22.5907	0.245133					60
	D04	SYBR	GRF4-2B	Unkn-14	ptsd		26.8755	26.6546	0.207459					60
	D05	SYBR	GRF4-2B	Unkn-14	ptsd		26.4639	26.6546	0.207459					60
	D06	SYBR	GRF4-2B	Unkn-14	ptsd		26.6243	26.6546	0.207459					60
	D07	SYBR	Actin	Unkn-15	ptsd		25.0928	24.8165	0.246695					60
	D08	SYBR	Actin	Unkn-15	ptsd		24.7385	24.8165	0.246695					60
	D09	SYBR	Actin	Unkn-15	ptsd		24.6183	24.8165	0.246695					60
	D10	SYBR	GRF4-2B	Unkn-16	ptsd		26.7017	26.726	0.171556					60
	D11	SYBR	GRF4-2B	Unkn-16	ptsd		26.9084	26.726	0.171556					60
	D12	SYBR	GRF4-2B	Unkn-16	ptsd		26.5679	26.726	0.171556					60
	E01	SYBR	SYBR	Actin	301	301	25.5884	25.5448	0.142131					60
	E02	SYBR	SYBR	Actin	301	301	25.66	25.5448	0.142131					60
	E03	SYBR	SYBR	Actin	301	301	25.386	25.5448	0.142131					60
	E04	SYBR	4-2b	Unkn-02	301		27.4787	27.3338	0.150848					60
	E05	SYBR	4-2b	Unkn-02	301		27.345	27.3338	0.150848					60
	E06	SYBR	4-2b	Unkn-02	301		27.1776	27.3338	0.150848					60
	E07	SYBR										0	0	60
	E08	SYBR										0	0	60
	E09	SYBR										0	0	60
	E10	SYBR										0	0	60
	E11	SYBR										0	0	60
	E12	SYBR										0	0	60
	F01	SYBR	Actin	Unkn-	drs		22.0766	22.1284	0.0463962					60
	F02	SYBR	Actin	Unkn-01	drs		22.1661	22.1284	0.0463962					60
	F03	SYBR	Actin	Unkn-01	drs		22.1424	22.1284	0.0463962					60
	F04	SYBR	4-2B	Unkn-07	drs		24.1846	24.4397	0.223369					60
	F05	SYBR	4-2B	Unkn-07	drs		24.6002	24.4397	0.223369					60
	F06	SYBR	4-2B	Unkn-07	drs		24.5343	24.4397	0.223369					60
	F07	SYBR										0	0	60
	F08	SYBR										0	0	60
	F09	SYBR										0	0	60
	F10	SYBR										0	0	60
	F11	SYBR										0	0	60
	F12	SYBR										0	0	60
	G01	SYBR	Actin	Unkn-21	ass		21.2855	21.2342	0.133764					60
	G02	SYBR	Actin	Unkn-21	ass		21.3347	21.2342	0.133764					60
	G03	SYBR	Actin	Unkn-21	ass		21.0823	21.2342	0.133764					60
	G04	SYBR	GRF4-2B	Unkn-22	ass		22.7252	22.9802	0.252361					60
	G05	SYBR	GRF4-2B	Unkn-22	ass		22.9857	22.9802	0.252361					60
	G06	SYBR	GRF4-2B	Unkn-22	ass		23.2298	22.9802	0.252361					60
	G07	SYBR										0	0	60
	G08	SYBR										0	0	60
	G09	SYBR										0	0	60
	G10	SYBR										0	0	60
	G11	SYBR										0	0	60
	G12	SYBR										0	0	60
	H01	SYBR	Actin	Unkn-23	ptsd		21.0644	21.1566	0.0954826					60
	H02	SYBR	Actin	Unkn-23	ptsd		21.2551	21.1566	0.0954826					60
	H03	SYBR	Actin	Unkn-23	ptsd		21.1504	21.1566	0.0954826					60
	H04	SYBR	GRF4-2B	Unkn-24	ptsd		22.8314	22.6168	0.187199					60
	H05	SYBR	GRF4-2B	Unkn-24	ptsd		22.4872	22.6168	0.187199					60
	H06	SYBR	GRF4-2B	Unkn-24	ptsd		22.5318	22.6168	0.187199					60
	H07	SYBR										0	0	60
	H08	SYBR										0	0	60
	H09	SYBR										0	0	60
	H10	SYBR										0	0	60
	H11	SYBR										0	0	60
	H12	SYBR										0	0	60
