# Supplementary material for: Tae-miR396b regulates TaGRFs in spikes of three wheat spike mutants
Source: PeerJ. 2024 Nov 22;12:e18550. doi: 10.7717/peerj.18550 (PMC11587873; doi:10.7717/peerj.18550)
Supplement: Supplemental Information 4 [file peerj-12-18550-s004.zip › The raw data for qPT-PCR/GRF4-6A.xls]

## Sheet: 0
	Well	Fluor	Target	Content	Sample	Biological Set Name	Cq	Cq Mean	Cq Std. Dev	Starting Quantity (SQ)	Log Starting Quantity	SQ Mean	SQ Std. Dev	Set Point	Well Note
	A01	SYBR	Actin	Unkn-01	301		23.4529	23.3308	0.199332					60
	A02	SYBR	Actin	Unkn-01	301		23.1008	23.3308	0.199332					60
	A03	SYBR	Actin	Unkn-01	301		23.4387	23.3308	0.199332					60
	A04	SYBR	GRF4-6A	Unkn-02	301		29.8346	29.6011	0.204719					60
	A05	SYBR	GRF4-6A	Unkn-02	301		29.4522	29.6011	0.204719					60
	A06	SYBR	GRF4-6A	Unkn-02	301		29.5166	29.6011	0.204719					60
	A07	SYBR	Actin	Unkn-03	301		24.5462	24.5369	0.0509843					60
	A08	SYBR	Actin	Unkn-03	301		24.5825	24.5369	0.0509843					60
	A09	SYBR	Actin	Unkn-03	301		24.4818	24.5369	0.0509843					60
	A10	SYBR	GRF4-6A	Unkn-04	301		27.185	27.0992	0.074574					60
	A11	SYBR	GRF4-6A	Unkn-04	301		27.0499	27.0992	0.074574					60
	A12	SYBR	GRF4-6A	Unkn-04	301		27.0628	27.0992	0.074574					60
	B01	SYBR	Actin	Unkn-05	drs		22.8317	23.1145	0.247299					60
	B02	SYBR	Actin	Unkn-05	drs		23.2904	23.1145	0.247299					60
	B03	SYBR	Actin	Unkn-05	drs		23.2212	23.1145	0.247299					60
	B04	SYBR	GRF4-6A	Unkn-06	drs		27.2644	27.3337	0.259842					60
	B05	SYBR	GRF4-6A	Unkn-06	drs		27.1156	27.3337	0.259842					60
	B06	SYBR	GRF4-6A	Unkn-06	drs		27.6212	27.3337	0.259842					60
	B07	SYBR	Actin	Unkn-07	drs		25.0841	24.906	0.2532					60
	B08	SYBR	Actin	Unkn-07	drs		24.6161	24.906	0.2532					60
	B09	SYBR	Actin	Unkn-07	drs		25.0177	24.906	0.2532					60
	B10	SYBR	GRF4-6A	Unkn-08	drs		27.2644	27.2004	0.0765547					60
	B11	SYBR	GRF4-6A	Unkn-08	drs		27.1156	27.2004	0.0765547					60
	B12	SYBR	GRF4-6A	Unkn-08	drs		27.2212	27.2004	0.0765547					60
	C01	SYBR	Actin	Unkn-09	ass		23.7931	23.906	0.264463					60
	C02	SYBR	Actin	Unkn-09	ass		24.2081	23.906	0.264463					60
	C03	SYBR	Actin	Unkn-09	ass		23.7166	23.906	0.264463					60
	C04	SYBR	GRF4-6A	Unkn-10	ass		26.7155	26.8322	0.126699					60
	C05	SYBR	GRF4-6A	Unkn-10	ass		26.814	26.8322	0.126699					60
	C06	SYBR	GRF4-6A	Unkn-10	ass		26.9669	26.8322	0.126699					60
	C07	SYBR	Actin	Unkn-11	ass		25.1401	24.9675	0.224127					60
	C08	SYBR	Actin	Unkn-11	ass		25.0483	24.9675	0.224127					60
	C09	SYBR	Actin	Unkn-11	ass		24.7142	24.9675	0.224127					60
	C10	SYBR	GRF4-6A	Unkn-12	ass		26.7981	26.8665	0.135554					60
	C11	SYBR	GRF4-6A	Unkn-12	ass		26.7788	26.8665	0.135554					60
	C12	SYBR	GRF4-6A	Unkn-12	ass		27.0226	26.8665	0.135554					60
	D01	SYBR	Actin	Unkn-13	ptsd		22.4261	22.5907	0.245133					60
	D02	SYBR	Actin	Unkn-13	ptsd		22.8725	22.5907	0.245133					60
	D03	SYBR	Actin	Unkn-13	ptsd		22.4736	22.5907	0.245133					60
	D04	SYBR	GRF4-6A	Unkn-14	ptsd		25.8743	26.1029	0.251887					60
	D05	SYBR	GRF4-6A	Unkn-14	ptsd		26.0614	26.1029	0.251887					60
	D06	SYBR	GRF4-6A	Unkn-14	ptsd		26.3729	26.1029	0.251887					60
	D07	SYBR	Actin	Unkn-15	ptsd		25.0928	24.8499	0.210633					60
	D08	SYBR	Actin	Unkn-15	ptsd		24.7385	24.8499	0.210633					60
	D09	SYBR	Actin	Unkn-15	ptsd		24.7183	24.8499	0.210633					60
	D10	SYBR	GRF4-6A	Unkn-16	ptsd		27.2878	27.2182	0.100101					60
	D11	SYBR	GRF4-6A	Unkn-16	ptsd		27.1035	27.2182	0.100101					60
	D12	SYBR	GRF4-6A	Unkn-16	ptsd		27.2633	27.2182	0.100101					60
	E01	SYBR	Actin	Unkn-17	301		25.7884	25.8448	0.193295					60
	E02	SYBR	Actin	Unkn-17	301		26.06	25.8448	0.193295					60
	E03	SYBR	Actin	Unkn-17	301		25.686	25.8448	0.193295					60
	E04	SYBR	GRF4-6A	Unkn-18	301		31.0102	31.0207	0.112638					60
	E05	SYBR	GRF4-6A	Unkn-18	301		31.1382	31.0207	0.112638					60
	E06	SYBR	GRF4-6A	Unkn-18	301		30.9137	31.0207	0.112638					60
	E07	SYBR										0	0	60
	E08	SYBR										0	0	60
	E09	SYBR										0	0	60
	E10	SYBR										0	0	60
	E11	SYBR										0	0	60
	E12	SYBR										0	0	60
	F01	SYBR	Actin	Unkn-19	drs		22.0766	22.1617	0.082986					60
	F02	SYBR	Actin	Unkn-19	drs		22.1661	22.1617	0.082986					60
	F03	SYBR	Actin	Unkn-19	drs		22.2424	22.1617	0.082986					60
	F04	SYBR	4-6A	Unkn-20	drs		27.6638	27.8874	0.19562					60
	F05	SYBR	4-6A	Unkn-20	drs		27.9709	27.8874	0.19562					60
	F06	SYBR	4-6A	Unkn-20	drs		28.0273	27.8874	0.19562					60
	F07	SYBR										0	0	60
	F08	SYBR										0	0	60
	F09	SYBR										0	0	60
	F10	SYBR										0	0	60
	F11	SYBR										0	0	60
	F12	SYBR										0	0	60
	G01	SYBR	Actin	Unkn-21	ass		21.2855	21.2342	0.133764					60
	G02	SYBR	Actin	Unkn-21	ass		21.3347	21.2342	0.133764					60
	G03	SYBR	Actin	Unkn-21	ass		21.0823	21.2342	0.133764					60
	G04	SYBR	GRF4-6A	Unkn-22	ass		28.1211	28.1838	0.11755					60
	G05	SYBR	GRF4-6A	Unkn-22	ass		28.1109	28.1838	0.11755					60
	G06	SYBR	GRF4-6A	Unkn-22	ass		28.3195	28.1838	0.11755					60
	G07	SYBR										0	0	60
	G08	SYBR										0	0	60
	G09	SYBR										0	0	60
	G10	SYBR										0	0	60
	G11	SYBR										0	0	60
	G12	SYBR										0	0	60
	H01	SYBR	Actin	Unkn-23	ptsd		21.0644	21.0566	0.0978899					60
	H02	SYBR	Actin	Unkn-23	ptsd		20.9551	21.0566	0.0978899					60
	H03	SYBR	Actin	Unkn-23	ptsd		21.1504	21.0566	0.0978899					60
	H04	SYBR	GRF4-6A	Unkn-24	ptsd		28.2749	28.2411	0.0871275					60
	H05	SYBR	GRF4-6A	Unkn-24	ptsd		28.1421	28.2411	0.0871275					60
	H06	SYBR	GRF4-6A	Unkn-24	ptsd		28.3062	28.2411	0.0871275					60
	H07	SYBR										0	0	60
	H08	SYBR										0	0	60
	H09	SYBR										0	0	60
	H10	SYBR										0	0	60
	H11	SYBR										0	0	60
	H12	SYBR										0	0	60
