# Supplementary material for: Tae-miR396b regulates TaGRFs in spikes of three wheat spike mutants
Source: PeerJ. 2024 Nov 22;12:e18550. doi: 10.7717/peerj.18550 (PMC11587873; doi:10.7717/peerj.18550)
Supplement: Supplemental Information 4 [file peerj-12-18550-s004.zip › The raw data for qPT-PCR/GRF4-6B.xls]

## Sheet: 0
	Well	Fluor	Target	Content	Sample	Biological Set Name	Cq	Cq Mean	Cq Std. Dev	Starting Quantity (SQ)	Log Starting Quantity	SQ Mean	SQ Std. Dev	Set Point	Well Note
	A01	SYBR	Actin	Unkn-01	301		22.4529	22.5641	0.205065					60
	A02	SYBR	Actin	Unkn-01	301		22.8008	22.5641	0.205065					60
	A03	SYBR	Actin	Unkn-01	301		22.4387	22.5641	0.205065					60
	A04	SYBR	GRF4-6B	Unkn-02	301		31.6891	31.8638	0.190242					60
	A05	SYBR	GRF4-6B	Unkn-02	301		32.0665	31.8638	0.190242					60
	A06	SYBR	GRF4-6B	Unkn-02	301		31.8357	31.8638	0.190242					60
	A07	SYBR	Actin	Unkn-03	301		24.5462	24.5369	0.0509843					60
	A08	SYBR	Actin	Unkn-03	301		24.5825	24.5369	0.0509843					60
	A09	SYBR	Actin	Unkn-03	301		24.4818	24.5369	0.0509843					60
	A10	SYBR	GRF4-6B	Unkn-04	301		28.8661	28.7546	0.171661					60
	A11	SYBR	GRF4-6B	Unkn-04	301		28.8407	28.7546	0.171661					60
	A12	SYBR	GRF4-6B	Unkn-04	301		28.5569	28.7546	0.171661					60
	B01	SYBR	Actin	Unkn-05	drs		22.8317	23.0811	0.231977					60
	B02	SYBR	Actin	Unkn-05	drs		23.2904	23.0811	0.231977					60
	B03	SYBR	Actin	Unkn-05	drs		23.1212	23.0811	0.231977					60
	B04	SYBR	GRF4-6B	Unkn-06	drs		29.9828	29.8508	0.114778					60
	B05	SYBR	GRF4-6B	Unkn-06	drs		29.7747	29.8508	0.114778					60
	B06	SYBR	GRF4-6B	Unkn-06	drs		29.7947	29.8508	0.114778					60
	B07	SYBR	Actin	Unkn-07	drs		25.0841	25.006	0.0845962					60
	B08	SYBR	Actin	Unkn-07	drs		24.9161	25.006	0.0845962					60
	B09	SYBR	Actin	Unkn-07	drs		25.0177	25.006	0.0845962					60
	B10	SYBR	GRF4-6B	Unkn-08	drs		29.4008	29.1412	0.238419					60
	B11	SYBR	GRF4-6B	Unkn-08	drs		28.932	29.1412	0.238419					60
	B12	SYBR	GRF4-6B	Unkn-08	drs		29.0909	29.1412	0.238419					60
	C01	SYBR	Actin	Unkn-09	ass		23.7931	23.706	0.0929586					60
	C02	SYBR	Actin	Unkn-09	ass		23.6081	23.706	0.0929586					60
	C03	SYBR	Actin	Unkn-09	ass		23.7166	23.706	0.0929586					60
	C04	SYBR	GRF4-6B	Unkn-10	ass		29.2955	29.2443	0.238355					60
	C05	SYBR	GRF4-6B	Unkn-10	ass		28.9846	29.2443	0.238355					60
	C06	SYBR	GRF4-6B	Unkn-10	ass		29.453	29.2443	0.238355					60
	C07	SYBR	Actin	Unkn-11	ass		25.1401	25.0008	0.168031					60
	C08	SYBR	Actin	Unkn-11	ass		25.0483	25.0008	0.168031					60
	C09	SYBR	Actin	Unkn-11	ass		24.8142	25.0008	0.168031					60
	C10	SYBR	GRF4-6B	Unkn-12	ass		29.0481	29.0251	0.0306119					60
	C11	SYBR	GRF4-6B	Unkn-12	ass		29.0368	29.0251	0.0306119					60
	C12	SYBR	GRF4-6B	Unkn-12	ass		28.9903	29.0251	0.0306119					60
	D01	SYBR	Actin	Unkn-13	ptsd		22.4261	22.4241	0.0506024					60
	D02	SYBR	Actin	Unkn-13	ptsd		22.3725	22.4241	0.0506024					60
	D03	SYBR	Actin	Unkn-13	ptsd		22.4736	22.4241	0.0506024					60
	D04	SYBR	GRF4-6B	Unkn-14	ptsd		28.952	28.9996	0.0797251					60
	D05	SYBR	GRF4-6B	Unkn-14	ptsd		28.9551	28.9996	0.0797251					60
	D06	SYBR	GRF4-6B	Unkn-14	ptsd		29.0916	28.9996	0.0797251					60
	D07	SYBR	Actin	Unkn-15	ptsd		25.0928	24.8165	0.246695					60
	D08	SYBR	Actin	Unkn-15	ptsd		24.7385	24.8165	0.246695					60
	D09	SYBR	Actin	Unkn-15	ptsd		24.6183	24.8165	0.246695					60
	D10	SYBR	GRF4-6B	Unkn-16	ptsd		29.6773	29.6212	0.13979					60
	D11	SYBR	GRF4-6B	Unkn-16	ptsd		29.4621	29.6212	0.13979					60
	D12	SYBR	GRF4-6B	Unkn-16	ptsd		29.7242	29.6212	0.13979					60
	E01	SYBR	Actin	Unkn-17	301		23.5884	23.7115	0.137591					60
	E02	SYBR	Actin	Unkn-17	301		23.86	23.7115	0.137591					60
	E03	SYBR	Actin	Unkn-17	301		23.686	23.7115	0.137591					60
	E04	SYBR	GRF4-6B	Unkn-18	301		30.0141	29.8753	0.122618					60
	E05	SYBR	GRF4-6B	Unkn-18	301		29.7818	29.8753	0.122618					60
	E06	SYBR	GRF4-6B	Unkn-18	301		29.83	29.8753	0.122618					60
	E07	SYBR										0	0	60
	E08	SYBR										0	0	60
	E09	SYBR										0	0	60
	E10	SYBR										0	0	60
	E11	SYBR										0	0	60
	E12	SYBR										0	0	60
	F01	SYBR	Actin	Unkn-19	drs		22.2766	22.3617	0.249264					60
	F02	SYBR	Actin	Unkn-19	drs		22.1661	22.3617	0.249264					60
	F03	SYBR	Actin	Unkn-19	drs		22.6424	22.3617	0.249264					60
	F04	SYBR	4-6B	Unkn-20	drs		29.9132	29.9637	0.277327					60
	F05	SYBR	4-6B	Unkn-20	drs		29.7151	29.9637	0.277327					60
	F06	SYBR	4-6B	Unkn-20	drs		30.2628	29.9637	0.277327					60
	F07	SYBR										0	0	60
	F08	SYBR										0	0	60
	F09	SYBR										0	0	60
	F10	SYBR										0	0	60
	F11	SYBR										0	0	60
	F12	SYBR										0	0	60
	G01	SYBR	Actin	Unkn-21	ass		21.2855	21.2342	0.133764					60
	G02	SYBR	Actin	Unkn-21	ass		21.3347	21.2342	0.133764					60
	G03	SYBR	Actin	Unkn-21	ass		21.0823	21.2342	0.133764					60
	G04	SYBR	GRF4-6B	Unkn-22	ass		30.0245	29.8795	0.125867					60
	G05	SYBR	GRF4-6B	Unkn-22	ass		29.799	29.8795	0.125867					60
	G06	SYBR	GRF4-6B	Unkn-22	ass		29.8149	29.8795	0.125867					60
	G07	SYBR										0	0	60
	G08	SYBR										0	0	60
	G09	SYBR										0	0	60
	G10	SYBR										0	0	60
	G11	SYBR										0	0	60
	G12	SYBR										0	0	60
	H01	SYBR	Actin	Unkn-23	ptsd		21.0644	21.0566	0.0978899					60
	H02	SYBR	Actin	Unkn-23	ptsd		20.9551	21.0566	0.0978899					60
	H03	SYBR	Actin	Unkn-23	ptsd		21.1504	21.0566	0.0978899					60
	H04	SYBR	GRF4-6B	Unkn-24	ptsd		31.3444	31.1566	0.216194					60
	H05	SYBR	GRF4-6B	Unkn-24	ptsd		31.205	31.1566	0.216194					60
	H06	SYBR	GRF4-6B	Unkn-24	ptsd		30.9203	31.1566	0.216194					60
	H07	SYBR										0	0	60
	H08	SYBR										0	0	60
	H09	SYBR										0	0	60
	H10	SYBR										0	0	60
	H11	SYBR										0	0	60
	H12	SYBR										0	0	60
