# Supplementary material for: Tae-miR396b regulates TaGRFs in spikes of three wheat spike mutants
Source: PeerJ. 2024 Nov 22;12:e18550. doi: 10.7717/peerj.18550 (PMC11587873; doi:10.7717/peerj.18550)
Supplement: Supplemental Information 4 [file peerj-12-18550-s004.zip › The raw data for qPT-PCR/GRF4-6D.xls]

## Sheet: 0
	Well	Fluor	Target	Content	Sample	Biological Set Name	Cq	Cq Mean	Cq Std. Dev	Starting Quantity (SQ)	Log Starting Quantity	SQ Mean	SQ Std. Dev	Set Point	Well Note
	A01	SYBR	Actin	Unkn-01	301		24.9217	25.0596	0.148545					60
	A02	SYBR	Actin	Unkn-01	301		25.0403	25.0596	0.148545					60
	A03	SYBR	Actin	Unkn-01	301		25.2168	25.0596	0.148545					60
	A04	SYBR	GRF4-6D	Unkn-02	301		27.7993	27.6846	0.114554					60
	A05	SYBR	GRF4-6D	Unkn-02	301		27.5702	27.6846	0.114554					60
	A06	SYBR	GRF4-6D	Unkn-02	301		27.6842	27.6846	0.114554					60
	A07	SYBR	Actin	Unkn-03	301		24.5462	24.5369	0.0509843					60
	A08	SYBR	Actin	Unkn-03	301		24.5825	24.5369	0.0509843					60
	A09	SYBR	Actin	Unkn-03	301		24.4818	24.5369	0.0509843					60
	A10	SYBR	GRF4-6D	Unkn-04	301		26.4518	26.4656	0.134877					60
	A11	SYBR	GRF4-6D	Unkn-04	301		26.3382	26.4656	0.134877					60
	A12	SYBR	GRF4-6D	Unkn-04	301		26.6069	26.4656	0.134877					60
	B01	SYBR	Actin	Unkn-05	drs		23.6046	23.7999	0.250565					60
	B02	SYBR	Actin	Unkn-05	drs		23.7128	23.7999	0.250565					60
	B03	SYBR	Actin	Unkn-05	drs		24.0825	23.7999	0.250565					60
	B04	SYBR	GRF4-6D	Unkn-06	drs		26.1967	26.1228	0.163751					60
	B05	SYBR	GRF4-6D	Unkn-06	drs		25.9351	26.1228	0.163751					60
	B06	SYBR	GRF4-6D	Unkn-06	drs		26.2366	26.1228	0.163751					60
	B07	SYBR	Actin	Unkn-07	drs		25.0841	25.006	0.0845962					60
	B08	SYBR	Actin	Unkn-07	drs		24.9161	25.006	0.0845962					60
	B09	SYBR	Actin	Unkn-07	drs		25.0177	25.006	0.0845962					60
	B10	SYBR	GRF4-6D	Unkn-08	drs		26.8543	26.9941	0.201176					60
	B11	SYBR	GRF4-6D	Unkn-08	drs		26.9034	26.9941	0.201176					60
	B12	SYBR	GRF4-6D	Unkn-08	drs		27.2247	26.9941	0.201176					60
	C01	SYBR	Actin	Unkn-09	ass		23.8656	24.0745	0.181015					60
	C02	SYBR	Actin	Unkn-09	ass		24.1816	24.0745	0.181015					60
	C03	SYBR	Actin	Unkn-09	ass		24.1765	24.0745	0.181015					60
	C04	SYBR	GRF4-6D	Unkn-10	ass		25.041	25.0783	0.186578					60
	C05	SYBR	GRF4-6D	Unkn-10	ass		24.9132	25.0783	0.186578					60
	C06	SYBR	GRF4-6D	Unkn-10	ass		25.2807	25.0783	0.186578					60
	C07	SYBR	Actin	Unkn-11	ass		25.1401	25.0342	0.11359					60
	C08	SYBR	Actin	Unkn-11	ass		25.0483	25.0342	0.11359					60
	C09	SYBR	Actin	Unkn-11	ass		24.9142	25.0342	0.11359					60
	C10	SYBR	GRF4-6D	Unkn-12	ass		26.0285	26.1633	0.159654					60
	C11	SYBR	GRF4-6D	Unkn-12	ass		26.1217	26.1633	0.159654					60
	C12	SYBR	GRF4-6D	Unkn-12	ass		26.3396	26.1633	0.159654					60
	D01	SYBR	Actin	Unkn-13	ptsd		22.9678	23.1033	0.275615					60
	D02	SYBR	Actin	Unkn-13	ptsd		22.9216	23.1033	0.275615					60
	D03	SYBR	Actin	Unkn-13	ptsd		23.4204	23.1033	0.275615					60
	D04	SYBR	GRF4-6D	Unkn-14	ptsd		25.5577	25.4487	0.1032					60
	D05	SYBR	GRF4-6D	Unkn-14	ptsd		25.3525	25.4487	0.1032					60
	D06	SYBR	GRF4-6D	Unkn-14	ptsd		25.4359	25.4487	0.1032					60
	D07	SYBR	Actin	Unkn-15	ptsd		24.8928	24.7499	0.137614					60
	D08	SYBR	Actin	Unkn-15	ptsd		24.7385	24.7499	0.137614					60
	D09	SYBR	Actin	Unkn-15	ptsd		24.6183	24.7499	0.137614					60
	D10	SYBR	GRF4-6D	Unkn-16	ptsd		27.3693	27.1935	0.171183					60
	D11	SYBR	GRF4-6D	Unkn-16	ptsd		27.1837	27.1935	0.171183					60
	D12	SYBR	GRF4-6D	Unkn-16	ptsd		27.0274	27.1935	0.171183					60
	E01	SYBR	Actin	Unkn-17	301	301	25.5884	25.6448	0.193295					60
	E02	SYBR	Actin	Unkn-17	301	301	25.86	25.6448	0.193295					60
	E03	SYBR	Actin	Unkn-17	301	301	25.486	25.6448	0.193295					60
	E04	SYBR	GRF4-6D	Unkn-18	301		28.9689	28.8755	0.0867446					60
	E05	SYBR	GRF4-6D	Unkn-18	301		28.8602	28.8755	0.0867446					60
	E06	SYBR	GRF4-6D	Unkn-18	301		28.7974	28.8755	0.0867446					60
	E07	SYBR										0	0	60
	E08	SYBR										0	0	60
	E09	SYBR										0	0	60
	E10	SYBR										0	0	60
	E11	SYBR										0	0	60
	E12	SYBR										0	0	60
	F01	SYBR	Actin	Unkn-19	drs		23.1754	23.3554	0.24428					60
	F02	SYBR	Actin	Unkn-19	drs		23.2575	23.3554	0.24428					60
	F03	SYBR	Actin	Unkn-19	drs		23.6335	23.3554	0.24428					60
	F04	SYBR	GRF4-6D	Unkn-20	drs		28.1184	28.2229	0.0907355					60
	F05	SYBR	GRF4-6D	Unkn-20	drs		28.2816	28.2229	0.0907355					60
	F06	SYBR	GRF4-6D	Unkn-20	drs		28.2687	28.2229	0.0907355					60
	F07	SYBR										0	0	60
	F08	SYBR										0	0	60
	F09	SYBR										0	0	60
	F10	SYBR										0	0	60
	F11	SYBR										0	0	60
	F12	SYBR										0	0	60
	G01	SYBR	Actin	Unkn-21	ass		21.2855	21.2342	0.133764					60
	G02	SYBR	Actin	Unkn-21	ass		21.3347	21.2342	0.133764					60
	G03	SYBR	Actin	Unkn-21	ass		21.0823	21.2342	0.133764					60
	G04	SYBR	GRF4-6D	Unkn-22	ass		29.5333	29.232	0.265089					60
	G05	SYBR	GRF4-6D	Unkn-22	ass		29.0347	29.232	0.265089					60
	G06	SYBR	GRF4-6D	Unkn-22	ass		29.128	29.232	0.265089					60
	G07	SYBR										0	0	60
	G08	SYBR										0	0	60
	G09	SYBR										0	0	60
	G10	SYBR										0	0	60
	G11	SYBR										0	0	60
	G12	SYBR										0	0	60
	H01	SYBR	Actin	Unkn-23	ptsd		21.0644	21.0566	0.0978899					60
	H02	SYBR	Actin	Unkn-23	ptsd		20.9551	21.0566	0.0978899					60
	H03	SYBR	Actin	Unkn-23	ptsd		21.1504	21.0566	0.0978899					60
	H04	SYBR	GRF4-6D	Unkn-24	ptsd		28.2705	28.3752	0.250486					60
	H05	SYBR	GRF4-6D	Unkn-24	ptsd		28.661	28.3752	0.250486					60
	H06	SYBR	GRF4-6D	Unkn-24	ptsd		28.194	28.3752	0.250486					60
	H07	SYBR										0	0	60
	H08	SYBR										0	0	60
	H09	SYBR										0	0	60
	H10	SYBR										0	0	60
	H11	SYBR										0	0	60
	H12	SYBR										0	0	60
