# Supplementary material for: Tae-miR396b regulates TaGRFs in spikes of three wheat spike mutants
Source: PeerJ. 2024 Nov 22;12:e18550. doi: 10.7717/peerj.18550 (PMC11587873; doi:10.7717/peerj.18550)
Supplement: Supplemental Information 4 [file peerj-12-18550-s004.zip › The raw data for qPT-PCR/GRF5-4A.xls]

## Sheet: 0
	Well	Fluor	Target	Content	Sample	Biological Set Name	Cq	Cq Mean	Cq Std. Dev	Starting Quantity (SQ)	Log Starting Quantity	SQ Mean	SQ Std. Dev	Set Point	Well Note
	A01	SYBR	Actin	Unkn-01	301		24.8217	25.0263	0.197971					60
	A02	SYBR	Actin	Unkn-01	301		25.0403	25.0263	0.197971					60
	A03	SYBR	Actin	Unkn-01	301		25.2168	25.0263	0.197971					60
	A04	SYBR	GRF5-4A	Unkn-02	301		27.8815	27.9744	0.167311					60
	A05	SYBR	GRF5-4A	Unkn-02	301		27.8742	27.9744	0.167311					60
	A06	SYBR	GRF5-4A	Unkn-02	301		28.1676	27.9744	0.167311					60
	A07	SYBR	Actin	Unkn-03	301		25.9751	25.9887	0.130992					60
	A08	SYBR	Actin	Unkn-03	301		25.8651	25.9887	0.130992					60
	A09	SYBR	Actin	Unkn-03	301		26.126	25.9887	0.130992					60
	A10	SYBR	GRF5-4A	Unkn-04	301		27.8099	27.8482	0.162321					60
	A11	SYBR	GRF5-4A	Unkn-04	301		27.7084	27.8482	0.162321					60
	A12	SYBR	GRF5-4A	Unkn-04	301		28.0262	27.8482	0.162321					60
	B01	SYBR	Actin	Unkn-05	drs		23.6046	23.4666	0.12046					60
	B02	SYBR	Actin	Unkn-05	drs		23.4128	23.4666	0.12046					60
	B03	SYBR	Actin	Unkn-05	drs		23.3825	23.4666	0.12046					60
	B04	SYBR	GRF5-4A	Unkn-06	drs		26.0081	25.7587	0.221281					60
	B05	SYBR	GRF5-4A	Unkn-06	drs		25.5859	25.7587	0.221281					60
	B06	SYBR	GRF5-4A	Unkn-06	drs		25.6821	25.7587	0.221281					60
	B07	SYBR	Actin	Unkn-07	drs		25.5077	25.5792	0.0621747					60
	B08	SYBR	Actin	Unkn-07	drs		25.6102	25.5792	0.0621747					60
	B09	SYBR	Actin	Unkn-07	drs		25.6199	25.5792	0.0621747					60
	B10	SYBR	GRF5-4A	Unkn-08	drs		32.197	32.2761	0.14167					60
	B11	SYBR	GRF5-4A	Unkn-08	drs		32.1917	32.2761	0.14167					60
	B12	SYBR	GRF5-4A	Unkn-08	drs		32.4397	32.2761	0.14167					60
	C01	SYBR	Actin	Unkn-09	ass		23.7656	24.0412	0.238746					60
	C02	SYBR	Actin	Unkn-09	ass		24.1816	24.0412	0.238746					60
	C03	SYBR	Actin	Unkn-09	ass		24.1765	24.0412	0.238746					60
	C04	SYBR	GRF5-4A	Unkn-10	ass		23.7452	23.9248	0.191828					60
	C05	SYBR	GRF5-4A	Unkn-10	ass		23.9023	23.9248	0.191828					60
	C06	SYBR	GRF5-4A	Unkn-10	ass		24.1268	23.9248	0.191828					60
	C07	SYBR	Actin	Unkn-11	ass		25.5556	25.7957	0.208958					60
	C08	SYBR	Actin	Unkn-11	ass		25.8944	25.7957	0.208958					60
	C09	SYBR	Actin	Unkn-11	ass		25.937	25.7957	0.208958					60
	C10	SYBR	GRF5-4A	Unkn-12	ass		25.643	25.6501	0.199635					60
	C11	SYBR	GRF5-4A	Unkn-12	ass		25.4542	25.6501	0.199635					60
	C12	SYBR	GRF5-4A	Unkn-12	ass		25.8533	25.6501	0.199635					60
	D01	SYBR	Actin	Unkn-13	ptsd		22.2678	22.4033	0.127787					60
	D02	SYBR	Actin	Unkn-13	ptsd		22.5216	22.4033	0.127787					60
	D03	SYBR	Actin	Unkn-13	ptsd		22.4204	22.4033	0.127787					60
	D04	SYBR	GRF5-4A	Unkn-14	ptsd		23.5822	23.733	0.140029					60
	D05	SYBR	GRF5-4A	Unkn-14	ptsd		23.8589	23.733	0.140029					60
	D06	SYBR	GRF5-4A	Unkn-14	ptsd		23.7579	23.733	0.140029					60
	D07	SYBR	Actin	Unkn-15	ptsd		25.2436	25.3745	0.15927					60
	D08	SYBR	Actin	Unkn-15	ptsd		25.5518	25.3745	0.15927					60
	D09	SYBR	Actin	Unkn-15	ptsd		25.3282	25.3745	0.15927					60
	D10	SYBR	GRF5-4A	Unkn-16	ptsd		26.2129	26.1794	0.100277					60
	D11	SYBR	GRF5-4A	Unkn-16	ptsd		26.0666	26.1794	0.100277					60
	D12	SYBR	GRF5-4A	Unkn-16	ptsd		26.2586	26.1794	0.100277					60
	E01	SYBR	ACTIN	Unkn-17	301		25.6736	25.8353	0.153818					60
	E02	SYBR	ACTIN	Unkn-17	301		25.8525	25.8353	0.153818					60
	E03	SYBR	ACTIN	Unkn-17	301		25.9797	25.8353	0.153818					60
	E04	SYBR	GRF5-4A	Unkn-18	301		30.8648	30.7686	0.0868543					60
	E05	SYBR	GRF5-4A	Unkn-18	301		30.6959	30.7686	0.0868543					60
	E06	SYBR	GRF5-4A	Unkn-18	301		30.7452	30.7686	0.0868543					60
	E07	SYBR										0	0	60
	E08	SYBR										0	0	60
	E09	SYBR										0	0	60
	E10	SYBR										0	0	60
	E11	SYBR										0	0	60
	E12	SYBR										0	0	60
	F01	SYBR	ACTIN	Unkn-19	drs		31.3791	31.4242	0.0676161					60
	F02	SYBR	ACTIN	Unkn-19	drs		31.3916	31.4242	0.0676161					60
	F03	SYBR	ACTIN	Unkn-19	drs		31.502	31.4242	0.0676161					60
	F04	SYBR	GRF5-4A	Unkn-20	drs		33.2236	33.4176	0.206261					60
	F05	SYBR	GRF5-4A	Unkn-20	drs		33.6343	33.4176	0.206261					60
	F06	SYBR	GRF5-4A	Unkn-20	drs		33.395	33.4176	0.206261					60
	F07	SYBR										0	0	60
	F08	SYBR										0	0	60
	F09	SYBR										0	0	60
	F10	SYBR										0	0	60
	F11	SYBR										0	0	60
	F12	SYBR										0	0	60
	G01	SYBR	ACTIN	Unkn-21	ass		23.8429	24.035	0.186371					60
	G02	SYBR	ACTIN	Unkn-21	ass		24.047	24.035	0.186371					60
	G03	SYBR	ACTIN	Unkn-21	ass		24.215	24.035	0.186371					60
	G04	SYBR	GRF5-4A	Unkn-22	ass		24.5005	24.6815	0.259031					60
	G05	SYBR	GRF5-4A	Unkn-22	ass		24.5657	24.6815	0.259031					60
	G06	SYBR	GRF5-4A	Unkn-22	ass		24.9782	24.6815	0.259031					60
	G07	SYBR										0	0	60
	G08	SYBR										0	0	60
	G09	SYBR										0	0	60
	G10	SYBR										0	0	60
	G11	SYBR										0	0	60
	G12	SYBR										0	0	60
	H01	SYBR	ACTIN	Unkn-23	ptsd		24.1105	23.9552	0.184658					60
	H02	SYBR	ACTIN	Unkn-23	ptsd		23.751	23.9552	0.184658					60
	H03	SYBR	ACTIN	Unkn-23	ptsd		24.004	23.9552	0.184658					60
	H04	SYBR	GRF5-4A	Unkn-24	ptsd		24.4754	24.4536	0.0528366					60
	H05	SYBR	GRF5-4A	Unkn-24	ptsd		24.4921	24.4536	0.0528366					60
	H06	SYBR	GRF5-4A	Unkn-24	ptsd		24.3934	24.4536	0.0528366					60
	H07	SYBR										0	0	60
	H08	SYBR										0	0	60
	H09	SYBR										0	0	60
	H10	SYBR										0	0	60
	H11	SYBR										0	0	60
	H12	SYBR										0	0	60
