# Supplementary material for: Tae-miR396b regulates TaGRFs in spikes of three wheat spike mutants
Source: PeerJ. 2024 Nov 22;12:e18550. doi: 10.7717/peerj.18550 (PMC11587873; doi:10.7717/peerj.18550)
Supplement: Supplemental Information 4 [file peerj-12-18550-s004.zip › The raw data for qPT-PCR/GRF5-7A.xls]

## Sheet: 0
	Well	Fluor	Target	Content	Sample	Biological Set Name	Cq	Cq Mean	Cq Std. Dev	Starting Quantity (SQ)	Log Starting Quantity	SQ Mean	SQ Std. Dev	Set Point	Well Note
	A01	SYBR	Actin	Unkn-01	301		25.1217	25.1263	0.0883835					60
	A02	SYBR	Actin	Unkn-01	301		25.0403	25.1263	0.0883835					60
	A03	SYBR	Actin	Unkn-01	301		25.2168	25.1263	0.0883835					60
	A04	SYBR	GRF5-7A	Unkn-02	301		26.2059	26.1768	0.121877					60
	A05	SYBR	GRF5-7A	Unkn-02	301		26.2816	26.1768	0.121877					60
	A06	SYBR	GRF5-7A	Unkn-02	301		26.0431	26.1768	0.121877					60
	A07	SYBR	Actin	Unkn-03	301		25.9751	25.9887	0.130992					60
	A08	SYBR	Actin	Unkn-03	301		25.8651	25.9887	0.130992					60
	A09	SYBR	Actin	Unkn-03	301		26.126	25.9887	0.130992					60
	A10	SYBR	GRF5-7A	Unkn-04	301		25.3532	25.3358	0.103796					60
	A11	SYBR	GRF5-7A	Unkn-04	301		25.4298	25.3358	0.103796					60
	A12	SYBR	GRF5-7A	Unkn-04	301		25.2244	25.3358	0.103796					60
	B01	SYBR	Actin	Unkn-05	drs		23.6046	23.7999	0.250565					60
	B02	SYBR	Actin	Unkn-05	drs		23.7128	23.7999	0.250565					60
	B03	SYBR	Actin	Unkn-05	drs		24.0825	23.7999	0.250565					60
	B04	SYBR	GRF5-7A	Unkn-06	drs		27.2706	27.2199	0.158041					60
	B05	SYBR	GRF5-7A	Unkn-06	drs		27.3463	27.2199	0.158041					60
	B06	SYBR	GRF5-7A	Unkn-06	drs		27.0427	27.2199	0.158041					60
	B07	SYBR	Actin	Unkn-07	drs		25.5077	25.5792	0.0621747					60
	B08	SYBR	Actin	Unkn-07	drs		25.6102	25.5792	0.0621747					60
	B09	SYBR	Actin	Unkn-07	drs		25.6199	25.5792	0.0621747					60
	B10	SYBR	GRF5-7A	Unkn-08	drs		26.7818	26.5934	0.164903					60
	B11	SYBR	GRF5-7A	Unkn-08	drs		26.4755	26.5934	0.164903					60
	B12	SYBR	GRF5-7A	Unkn-08	drs		26.5229	26.5934	0.164903					60
	C01	SYBR	Actin	Unkn-09	ass		23.7356	24.0312	0.256065					60
	C02	SYBR	Actin	Unkn-09	ass		24.1816	24.0312	0.256065					60
	C03	SYBR	Actin	Unkn-09	ass		24.1765	24.0312	0.256065					60
	C04	SYBR	GRF5-7A	Unkn-10	ass		26.5698	26.4617	0.0999843					60
	C05	SYBR	GRF5-7A	Unkn-10	ass		26.4427	26.4617	0.0999843					60
	C06	SYBR	GRF5-7A	Unkn-10	ass		26.3726	26.4617	0.0999843					60
	C07	SYBR	Actin	Unkn-11	ass		25.5556	25.7957	0.208958					60
	C08	SYBR	Actin	Unkn-11	ass		25.8944	25.7957	0.208958					60
	C09	SYBR	Actin	Unkn-11	ass		25.937	25.7957	0.208958					60
	C10	SYBR	GRF5-7A	Unkn-12	ass		26.0484	25.9448	0.17309					60
	C11	SYBR	GRF5-7A	Unkn-12	ass		25.745	25.9448	0.17309					60
	C12	SYBR	GRF5-7A	Unkn-12	ass		26.0411	25.9448	0.17309					60
	D01	SYBR	Actin	Unkn-13	ptsd		22.9478	23.0966	0.280725					60
	D02	SYBR	Actin	Unkn-13	ptsd		22.9216	23.0966	0.280725					60
	D03	SYBR	Actin	Unkn-13	ptsd		23.4204	23.0966	0.280725					60
	D04	SYBR	GRF5-7A	Unkn-14	ptsd		26.6983	26.499	0.17826					60
	D05	SYBR	GRF5-7A	Unkn-14	ptsd		26.444	26.499	0.17826					60
	D06	SYBR	GRF5-7A	Unkn-14	ptsd		26.3547	26.499	0.17826					60
	D07	SYBR	Actin	Unkn-15	ptsd		25.2436	25.3745	0.15927					60
	D08	SYBR	Actin	Unkn-15	ptsd		25.5518	25.3745	0.15927					60
	D09	SYBR	Actin	Unkn-15	ptsd		25.3282	25.3745	0.15927					60
	D10	SYBR	GRF5-7A	Unkn-16	ptsd		27.2757	27.3463	0.0875452					60
	D11	SYBR	GRF5-7A	Unkn-16	ptsd		27.4442	27.3463	0.0875452					60
	D12	SYBR	GRF5-7A	Unkn-16	ptsd		27.3188	27.3463	0.0875452					60
	E01	SYBR	ACTIN	Unkn-17	301		25.6736	25.8353	0.153818					60
	E02	SYBR	ACTIN	Unkn-17	301		25.8525	25.8353	0.153818					60
	E03	SYBR	ACTIN	Unkn-17	301		25.9797	25.8353	0.153818					60
	E04	SYBR	GRF5-7A	Unkn-18	301		28.7907	28.8844	0.239902					60
	E05	SYBR	GRF5-7A	Unkn-18	301		29.157	28.8844	0.239902					60
	E06	SYBR	GRF5-7A	Unkn-18	301		28.7054	28.8844	0.239902					60
	E07	SYBR										0	0	60
	E08	SYBR										0	0	60
	E09	SYBR										0	0	60
	E10	SYBR										0	0	60
	E11	SYBR										0	0	60
	E12	SYBR										0	0	60
	F01	SYBR	Actin	Unkn-19	drs		22.0766	22.235	0.201912					60
	F02	SYBR	Actin	Unkn-19	drs		22.1661	22.235	0.201912					60
	F03	SYBR	Actin	Unkn-19	drs		22.4624	22.235	0.201912					60
	F04	SYBR	5-7A	Unkn-20	drs		28.3359	28.4617	0.147788					60
	F05	SYBR	5-7A	Unkn-20	drs		28.4248	28.4617	0.147788					60
	F06	SYBR	5-7A	Unkn-20	drs		28.6245	28.4617	0.147788					60
	F07	SYBR										0	0	60
	F08	SYBR										0	0	60
	F09	SYBR										0	0	60
	F10	SYBR										0	0	60
	F11	SYBR										0	0	60
	F12	SYBR										0	0	60
	G01	SYBR	ACTIN	Unkn-21	ass		24.3429	24.2016	0.148418					60
	G02	SYBR	ACTIN	Unkn-21	ass		24.047	24.2016	0.148418					60
	G03	SYBR	ACTIN	Unkn-21	ass		24.215	24.2016	0.148418					60
	G04	SYBR	GRF5-7A	Unkn-22	ass		26.3856	26.3642	0.244366					60
	G05	SYBR	GRF5-7A	Unkn-22	ass		26.1099	26.3642	0.244366					60
	G06	SYBR	GRF5-7A	Unkn-22	ass		26.5972	26.3642	0.244366					60
	G07	SYBR										0	0	60
	G08	SYBR										0	0	60
	G09	SYBR										0	0	60
	G10	SYBR										0	0	60
	G11	SYBR										0	0	60
	G12	SYBR										0	0	60
	H01	SYBR	ACTIN	Unkn-23	ptsd		23.3105	23.5552	0.224278					60
	H02	SYBR	ACTIN	Unkn-23	ptsd		23.751	23.5552	0.224278					60
	H03	SYBR	ACTIN	Unkn-23	ptsd		23.604	23.5552	0.224278					60
	H04	SYBR	GRF5-7A	Unkn-24	ptsd		24.8284	25.1271	0.260431					60
	H05	SYBR	GRF5-7A	Unkn-24	ptsd		25.3068	25.1271	0.260431					60
	H06	SYBR	GRF5-7A	Unkn-24	ptsd		25.2461	25.1271	0.260431					60
	H07	SYBR										0	0	60
	H08	SYBR										0	0	60
	H09	SYBR										0	0	60
	H10	SYBR										0	0	60
	H11	SYBR										0	0	60
	H12	SYBR										0	0	60
