# Supplementary material for: Tae-miR396b regulates TaGRFs in spikes of three wheat spike mutants
Source: PeerJ. 2024 Nov 22;12:e18550. doi: 10.7717/peerj.18550 (PMC11587873; doi:10.7717/peerj.18550)
Supplement: Supplemental Information 4 [file peerj-12-18550-s004.zip › The raw data for qPT-PCR/GRF5-7D.xls]

## Sheet: 0
	Well	Fluor	Target	Content	Sample	Biological Set Name	Cq	Cq Mean	Cq Std. Dev	Starting Quantity (SQ)	Log Starting Quantity	SQ Mean	SQ Std. Dev	Set Point	Well Note
	A01	SYBR	Actin	Unkn-01	301		23.9352	24.0454	0.12093					60
	A02	SYBR	Actin	Unkn-01	301		24.0263	24.0454	0.12093					60
	A03	SYBR	Actin	Unkn-01	301		24.1748	24.0454	0.12093					60
	A04	SYBR	GRF5-7D	Unkn-02	301		27.6456	27.6916	0.150929					60
	A05	SYBR	GRF5-7D	Unkn-02	301		27.5691	27.6916	0.150929					60
	A06	SYBR	GRF5-7D	Unkn-02	301		27.8602	27.6916	0.150929					60
	A07	SYBR	Actin	Unkn-03	301		25.6751	25.7887	0.205553					60
	A08	SYBR	Actin	Unkn-03	301		25.6651	25.7887	0.205553					60
	A09	SYBR	Actin	Unkn-03	301		26.026	25.7887	0.205553					60
	A10	SYBR	GRF5-7D	Unkn-04	301		27.8313	27.6588	0.182345					60
	A11	SYBR	GRF5-7D	Unkn-04	301		27.677	27.6588	0.182345					60
	A12	SYBR	GRF5-7D	Unkn-04	301		27.468	27.6588	0.182345					60
	B01	SYBR	Actin	Unkn-05	drs		24.6065	24.4355	0.193169					60
	B02	SYBR	Actin	Unkn-05	drs		24.226	24.4355	0.193169					60
	B03	SYBR	Actin	Unkn-05	drs		24.4741	24.4355	0.193169					60
	B04	SYBR	GRF5-7D	Unkn-06	drs		28.4434	28.4802	0.205428					60
	B05	SYBR	GRF5-7D	Unkn-06	drs		28.7015	28.4802	0.205428					60
	B06	SYBR	GRF5-7D	Unkn-06	drs		28.2956	28.4802	0.205428					60
	B07	SYBR	Actin	Unkn-07	drs		25.5077	25.5792	0.0621747					60
	B08	SYBR	Actin	Unkn-07	drs		25.6102	25.5792	0.0621747					60
	B09	SYBR	Actin	Unkn-07	drs		25.6199	25.5792	0.0621747					60
	B10	SYBR	GRF5-7D	Unkn-08	drs		26.4936	26.3992	0.179003					60
	B11	SYBR	GRF5-7D	Unkn-08	drs		26.5112	26.3992	0.179003					60
	B12	SYBR	GRF5-7D	Unkn-08	drs		26.1928	26.3992	0.179003					60
	C01	SYBR	Actin	Unkn-09	ass		24.4895	24.3146	0.174965					60
	C02	SYBR	Actin	Unkn-09	ass		24.1396	24.3146	0.174965					60
	C03	SYBR	Actin	Unkn-09	ass		24.3146	24.3146	0.174965					60
	C04	SYBR	GRF5-7D	Unkn-10	ass		25.6109	25.6619	0.134633					60
	C05	SYBR	GRF5-7D	Unkn-10	ass		25.5602	25.6619	0.134633					60
	C06	SYBR	GRF5-7D	Unkn-10	ass		25.8146	25.6619	0.134633					60
	C07	SYBR	Actin	Unkn-11	ass		25.5556	25.7957	0.208958					60
	C08	SYBR	Actin	Unkn-11	ass		25.8944	25.7957	0.208958					60
	C09	SYBR	Actin	Unkn-11	ass		25.937	25.7957	0.208958					60
	C10	SYBR	GRF5-7D	Unkn-12	ass		27.0027	26.781	0.209222					60
	C11	SYBR	GRF5-7D	Unkn-12	ass		26.5871	26.781	0.209222					60
	C12	SYBR	GRF5-7D	Unkn-12	ass		26.7532	26.781	0.209222					60
	D01	SYBR	Actin	Unkn-13	ptsd		23.1514	23.039	0.107496					60
	D02	SYBR	Actin	Unkn-13	ptsd		22.9372	23.039	0.107496					60
	D03	SYBR	Actin	Unkn-13	ptsd		23.0282	23.039	0.107496					60
	D04	SYBR	GRF5-7D	Unkn-14	ptsd		24.7917	25.0764	0.271614					60
	D05	SYBR	GRF5-7D	Unkn-14	ptsd		25.3327	25.0764	0.271614					60
	D06	SYBR	GRF5-7D	Unkn-14	ptsd		25.1048	25.0764	0.271614					60
	D07	SYBR	Actin	Unkn-15	ptsd		25.2436	25.3745	0.15927					60
	D08	SYBR	Actin	Unkn-15	ptsd		25.5518	25.3745	0.15927					60
	D09	SYBR	Actin	Unkn-15	ptsd		25.3282	25.3745	0.15927					60
	D10	SYBR	GRF5-7D	Unkn-16	ptsd		28.735	28.4959	0.207214					60
	D11	SYBR	GRF5-7D	Unkn-16	ptsd		28.3847	28.4959	0.207214					60
	D12	SYBR	GRF5-7D	Unkn-16	ptsd		28.368	28.4959	0.207214					60
	E01	SYBR	ACTIN	Unkn-17	301		25.6736	25.8353	0.153818					60
	E02	SYBR	ACTIN	Unkn-17	301		25.8525	25.8353	0.153818					60
	E03	SYBR	ACTIN	Unkn-17	301		25.9797	25.8353	0.153818					60
	E04	SYBR	GRF5-7D	Unkn-18	301		29.0009	28.7305	0.248204					60
	E05	SYBR	GRF5-7D	Unkn-18	301		28.6776	28.7305	0.248204					60
	E06	SYBR	GRF5-7D	Unkn-18	301		28.513	28.7305	0.248204					60
	E07	SYBR										0	0	60
	E08	SYBR										0	0	60
	E09	SYBR										0	0	60
	E10	SYBR										0	0	60
	E11	SYBR										0	0	60
	E12	SYBR										0	0	60
	F01	SYBR	Actin	Unkn-19	drs		22.0766	22.2517	0.230149					60
	F02	SYBR	Actin	Unkn-19	drs		22.1661	22.2517	0.230149					60
	F03	SYBR	Actin	Unkn-19	drs		22.5124	22.2517	0.230149					60
	F04	SYBR	5-7D	Unkn-20	drs		27.6475	27.4581	0.166315					60
	F05	SYBR	5-7D	Unkn-20	drs		27.3909	27.4581	0.166315					60
	F06	SYBR	5-7D	Unkn-20	drs		27.336	27.4581	0.166315					60
	F07	SYBR										0	0	60
	F08	SYBR										0	0	60
	F09	SYBR										0	0	60
	F10	SYBR										0	0	60
	F11	SYBR										0	0	60
	F12	SYBR										0	0	60
	G01	SYBR	ACTIN	Unkn-21	ass		23.8429	24.035	0.186371					60
	G02	SYBR	ACTIN	Unkn-21	ass		24.047	24.035	0.186371					60
	G03	SYBR	ACTIN	Unkn-21	ass		24.215	24.035	0.186371					60
	G04	SYBR	GRF5-7D	Unkn-22	ass		25.9036	25.9427	0.240873					60
	G05	SYBR	GRF5-7D	Unkn-22	ass		26.2008	25.9427	0.240873					60
	G06	SYBR	GRF5-7D	Unkn-22	ass		25.7238	25.9427	0.240873					60
	G07	SYBR										0	0	60
	G08	SYBR										0	0	60
	G09	SYBR										0	0	60
	G10	SYBR										0	0	60
	G11	SYBR										0	0	60
	G12	SYBR										0	0	60
	H01	SYBR	ACTIN	Unkn-23	ptsd		24.1105	23.9552	0.184658					60
	H02	SYBR	ACTIN	Unkn-23	ptsd		23.751	23.9552	0.184658					60
	H03	SYBR	ACTIN	Unkn-23	ptsd		24.004	23.9552	0.184658					60
	H04	SYBR	GRF5-7D	Unkn-24	ptsd		27.7072	27.8923	0.160898					60
	H05	SYBR	GRF5-7D	Unkn-24	ptsd		27.9994	27.8923	0.160898					60
	H06	SYBR	GRF5-7D	Unkn-24	ptsd		27.9701	27.8923	0.160898					60
	H07	SYBR										0	0	60
	H08	SYBR										0	0	60
	H09	SYBR										0	0	60
	H10	SYBR										0	0	60
	H11	SYBR										0	0	60
	H12	SYBR										0	0	60
