# Supplementary material for: Tae-miR396b regulates TaGRFs in spikes of three wheat spike mutants
Source: PeerJ. 2024 Nov 22;12:e18550. doi: 10.7717/peerj.18550 (PMC11587873; doi:10.7717/peerj.18550)
Supplement: Supplemental Information 4 [file peerj-12-18550-s004.zip › The raw data for qPT-PCR/GRF6-4A.xls]

## Sheet: 0
	Well	Fluor	Target	Content	Sample	Biological Set Name	Cq	Cq Mean	Cq Std. Dev	Starting Quantity (SQ)	Log Starting Quantity	SQ Mean	SQ Std. Dev	Set Point	Well Note
	A01	SYBR	Actin	Unkn-01	301		23.3827	23.3661	0.107992					60
	A02	SYBR	Actin	Unkn-01	301		23.4648	23.3661	0.107992					60
	A03	SYBR	Actin	Unkn-01	301		23.2507	23.3661	0.107992					60
	A04	SYBR	GRF6-4A	Unkn-02	301		29.2252	28.9829	0.211219					60
	A05	SYBR	GRF6-4A	Unkn-02	301		28.8379	28.9829	0.211219					60
	A06	SYBR	GRF6-4A	Unkn-02	301		28.8855	28.9829	0.211219					60
	A07	SYBR	Actin	Unkn-03	301		25.7751	25.922	0.182269					60
	A08	SYBR	Actin	Unkn-03	301		25.8651	25.922	0.182269					60
	A09	SYBR	Actin	Unkn-03	301		26.126	25.922	0.182269					60
	A10	SYBR	GRF6-4A	Unkn-04	301		28.7108	28.8329	0.161132					60
	A11	SYBR	GRF6-4A	Unkn-04	301		29.0156	28.8329	0.161132					60
	A12	SYBR	GRF6-4A	Unkn-04	301		28.7725	28.8329	0.161132					60
	B01	SYBR	Actin	Unkn-05	drs		24.8216	25.0586	0.243678					60
	B02	SYBR	Actin	Unkn-05	drs		25.0457	25.0586	0.243678					60
	B03	SYBR	Actin	Unkn-05	drs		25.3085	25.0586	0.243678					60
	B04	SYBR	GRF6-4A	Unkn-06	drs		27.2352	27.4111	0.206282					60
	B05	SYBR	GRF6-4A	Unkn-06	drs		27.3598	27.4111	0.206282					60
	B06	SYBR	GRF6-4A	Unkn-06	drs		27.6381	27.4111	0.206282					60
	B07	SYBR	Actin	Unkn-07	drs		25.5077	25.5792	0.0621747					60
	B08	SYBR	Actin	Unkn-07	drs		25.6102	25.5792	0.0621747					60
	B09	SYBR	Actin	Unkn-07	drs		25.6199	25.5792	0.0621747					60
	B10	SYBR	GRF6-4A	Unkn-08	drs		37.5992	37.5869	0.16159					60
	B11	SYBR	GRF6-4A	Unkn-08	drs		37.742	37.5869	0.16159					60
	B12	SYBR	GRF6-4A	Unkn-08	drs		37.4195	37.5869	0.16159					60
	C01	SYBR	Actin	Unkn-09	ass		23.8998	24.1429	0.244777					60
	C02	SYBR	Actin	Unkn-09	ass		24.1396	24.1429	0.244777					60
	C03	SYBR	Actin	Unkn-09	ass		24.3893	24.1429	0.244777					60
	C04	SYBR	GRF6-4A	Unkn-10	ass		26.5402	26.6835	0.186123					60
	C05	SYBR	GRF6-4A	Unkn-10	ass		26.6163	26.6835	0.186123					60
	C06	SYBR	GRF6-4A	Unkn-10	ass		26.8938	26.6835	0.186123					60
	C07	SYBR	Actin	Unkn-11	ass		25.6556	25.829	0.151638					60
	C08	SYBR	Actin	Unkn-11	ass		25.8944	25.829	0.151638					60
	C09	SYBR	Actin	Unkn-11	ass		25.937	25.829	0.151638					60
	C10	SYBR	GRF6-4A	Unkn-12	ass		28.9142	28.7176	0.178601					60
	C11	SYBR	GRF6-4A	Unkn-12	ass		28.6731	28.7176	0.178601					60
	C12	SYBR	GRF6-4A	Unkn-12	ass		28.5654	28.7176	0.178601					60
	D01	SYBR	Actin	Unkn-13	ptsd		22.6285	22.7316	0.0918983					60
	D02	SYBR	Actin	Unkn-13	ptsd		22.7614	22.7316	0.0918983					60
	D03	SYBR	Actin	Unkn-13	ptsd		22.8049	22.7316	0.0918983					60
	D04	SYBR	GRF6-4A	Unkn-14	ptsd		26.7192	26.8044	0.18203					60
	D05	SYBR	GRF6-4A	Unkn-14	ptsd		27.0135	26.8044	0.18203					60
	D06	SYBR	GRF6-4A	Unkn-14	ptsd		26.6807	26.8044	0.18203					60
	D07	SYBR	Actin	Unkn-15	ptsd		25.2436	25.3745	0.15927					60
	D08	SYBR	Actin	Unkn-15	ptsd		25.5518	25.3745	0.15927					60
	D09	SYBR	Actin	Unkn-15	ptsd		25.3282	25.3745	0.15927					60
	D10	SYBR	GRF6-4A	Unkn-16	ptsd		30.3256	30.4998	0.237104					60
	D11	SYBR	GRF6-4A	Unkn-16	ptsd		30.404	30.4998	0.237104					60
	D12	SYBR	GRF6-4A	Unkn-16	ptsd		30.7698	30.4998	0.237104					60
	E01	SYBR	Actin	Unkn-17	301		25.6736	25.8353	0.153818					60
	E02	SYBR	Actin	Unkn-17	301		25.8525	25.8353	0.153818					60
	E03	SYBR	Actin	Unkn-17	301		25.9797	25.8353	0.153818					60
	E04	SYBR	GRF6-4A	Unkn-18	301		29.742	29.9541	0.193424					60
	E05	SYBR	GRF6-4A	Unkn-18	301		30.1208	29.9541	0.193424					60
	E06	SYBR	GRF6-4A	Unkn-18	301		29.9994	29.9541	0.193424					60
	E07	SYBR										0	0	60
	E08	SYBR										0	0	60
	E09	SYBR										0	0	60
	E10	SYBR										0	0	60
	E11	SYBR										0	0	60
	E12	SYBR										0	0	60
	F01	SYBR	Actin	Unkn-19	drs		22.0766	22.095	0.0639157					60
	F02	SYBR	Actin	Unkn-19	drs		22.1661	22.095	0.0639157					60
	F03	SYBR	Actin	Unkn-19	drs		22.0424	22.095	0.0639157					60
	F04	SYBR	6-4A	Unkn-20	drs		28.3736	28.4403	0.0692649					60
	F05	SYBR	6-4A	Unkn-20	drs		28.5119	28.4403	0.0692649					60
	F06	SYBR	6-4A	Unkn-20	drs		28.4354	28.4403	0.0692649					60
	F07	SYBR										0	0	60
	F08	SYBR										0	0	60
	F09	SYBR										0	0	60
	F10	SYBR										0	0	60
	F11	SYBR										0	0	60
	F12	SYBR										0	0	60
	G01	SYBR	Actin	Unkn-21	ass		23.8429	24.035	0.186371					60
	G02	SYBR	Actin	Unkn-21	ass		24.047	24.035	0.186371					60
	G03	SYBR	Actin	Unkn-21	ass		24.215	24.035	0.186371					60
	G04	SYBR	GRF6-4A	Unkn-22	ass		28.4005	28.3889	0.141653					60
	G05	SYBR	GRF6-4A	Unkn-22	ass		28.5243	28.3889	0.141653					60
	G06	SYBR	GRF6-4A	Unkn-22	ass		28.2418	28.3889	0.141653					60
	G07	SYBR										0	0	60
	G08	SYBR										0	0	60
	G09	SYBR										0	0	60
	G10	SYBR										0	0	60
	G11	SYBR										0	0	60
	G12	SYBR										0	0	60
	H01	SYBR	Actin	Unkn-23	ptsd		24.1105	23.9552	0.184658					60
	H02	SYBR	Actin	Unkn-23	ptsd		23.751	23.9552	0.184658					60
	H03	SYBR	Actin	Unkn-23	ptsd		24.004	23.9552	0.184658					60
	H04	SYBR	GRF6-4A	Unkn-24	ptsd		30.9786	30.6748	0.281005					60
	H05	SYBR	GRF6-4A	Unkn-24	ptsd		30.4241	30.6748	0.281005					60
	H06	SYBR	GRF6-4A	Unkn-24	ptsd		30.6218	30.6748	0.281005					60
	H07	SYBR										0	0	60
	H08	SYBR										0	0	60
	H09	SYBR										0	0	60
	H10	SYBR										0	0	60
	H11	SYBR										0	0	60
	H12	SYBR										0	0	60
