# Supplementary material for: Tae-miR396b regulates TaGRFs in spikes of three wheat spike mutants
Source: PeerJ. 2024 Nov 22;12:e18550. doi: 10.7717/peerj.18550 (PMC11587873; doi:10.7717/peerj.18550)
Supplement: Supplemental Information 4 [file peerj-12-18550-s004.zip › The raw data for qPT-PCR/GRF6-4B.xls]

## Sheet: 0
	Well	Fluor	Target	Content	Sample	Biological Set Name	Cq	Cq Mean	Cq Std. Dev	Starting Quantity (SQ)	Log Starting Quantity	SQ Mean	SQ Std. Dev	Set Point	Well Note
	A01	SYBR	Actin	Unkn-01	301		24.9217	25.0596	0.148545					60
	A02	SYBR	Actin	Unkn-01	301		25.0403	25.0596	0.148545					60
	A03	SYBR	Actin	Unkn-01	301		25.2168	25.0596	0.148545					60
	A04	SYBR	GRF6-4B	Unkn-02	301		27.1153	27.0215	0.092915					60
	A05	SYBR	GRF6-4B	Unkn-02	301		26.9295	27.0215	0.092915					60
	A06	SYBR	GRF6-4B	Unkn-02	301		27.0199	27.0215	0.092915					60
	A07	SYBR	Actin	Unkn-03	301		26.9135	27.0602	0.148622					60
	A08	SYBR	Actin	Unkn-03	301		27.0565	27.0602	0.148622					60
	A09	SYBR	Actin	Unkn-03	301		27.2107	27.0602	0.148622					60
	A10	SYBR	GRF6-4B	Unkn-04	301		27.8378	27.9742	0.171912					60
	A11	SYBR	GRF6-4B	Unkn-04	301		27.9176	27.9742	0.171912					60
	A12	SYBR	GRF6-4B	Unkn-04	301		28.1673	27.9742	0.171912					60
	B01	SYBR	Actin	Unkn-05	drs		23.6046	23.6333	0.236142					60
	B02	SYBR	Actin	Unkn-05	drs		23.4128	23.6333	0.236142					60
	B03	SYBR	Actin	Unkn-05	drs		23.8825	23.6333	0.236142					60
	B04	SYBR	GRF6-4B	Unkn-06	drs		27.1999	27.2545	0.116001					60
	B05	SYBR	GRF6-4B	Unkn-06	drs		27.1758	27.2545	0.116001					60
	B06	SYBR	GRF6-4B	Unkn-06	drs		27.3877	27.2545	0.116001					60
	B07	SYBR	Actin	Unkn-07	drs		28.2689	28.3446	0.115871					60
	B08	SYBR	Actin	Unkn-07	drs		28.2868	28.3446	0.115871					60
	B09	SYBR	Actin	Unkn-07	drs		28.478	28.3446	0.115871					60
	B10	SYBR	GRF6-4B	Unkn-08	drs		28.7881	28.8817	0.181932					60
	B11	SYBR	GRF6-4B	Unkn-08	drs		28.7656	28.8817	0.181932					60
	B12	SYBR	GRF6-4B	Unkn-08	drs		29.0914	28.8817	0.181932					60
	C01	SYBR	Actin	Unkn-09	ass		23.7656	24.0412	0.238746					60
	C02	SYBR	Actin	Unkn-09	ass		24.1816	24.0412	0.238746					60
	C03	SYBR	Actin	Unkn-09	ass		24.1765	24.0412	0.238746					60
	C04	SYBR	GRF6-4B	Unkn-10	ass		26.126	26.1141	0.0758365					60
	C05	SYBR	GRF6-4B	Unkn-10	ass		26.0331	26.1141	0.0758365					60
	C06	SYBR	GRF6-4B	Unkn-10	ass		26.1834	26.1141	0.0758365					60
	C07	SYBR	Actin	Unkn-11	ass		26.2388	26.3444	0.108399					60
	C08	SYBR	Actin	Unkn-11	ass		26.339	26.3444	0.108399					60
	C09	SYBR	Actin	Unkn-11	ass		26.4554	26.3444	0.108399					60
	C10	SYBR	GRF6-4B	Unkn-12	ass		27.1533	27.3199	0.149385					60
	C11	SYBR	GRF6-4B	Unkn-12	ass		27.3646	27.3199	0.149385					60
	C12	SYBR	GRF6-4B	Unkn-12	ass		27.4419	27.3199	0.149385					60
	D01	SYBR	Actin	Unkn-13	ptsd		22.2678	22.4033	0.127787					60
	D02	SYBR	Actin	Unkn-13	ptsd		22.5216	22.4033	0.127787					60
	D03	SYBR	Actin	Unkn-13	ptsd		22.4204	22.4033	0.127787					60
	D04	SYBR	GRF6-4B	Unkn-14	ptsd		26.0835	26.1513	0.145651					60
	D05	SYBR	GRF6-4B	Unkn-14	ptsd		26.3185	26.1513	0.145651					60
	D06	SYBR	GRF6-4B	Unkn-14	ptsd		26.052	26.1513	0.145651					60
	D07	SYBR	Actin	Unkn-15	ptsd		27.7931	27.9706	0.170827					60
	D08	SYBR	Actin	Unkn-15	ptsd		27.9847	27.9706	0.170827					60
	D09	SYBR	Actin	Unkn-15	ptsd		28.1339	27.9706	0.170827					60
	D10	SYBR	GRF6-4B	Unkn-16	ptsd		28.6248	28.6879	0.069834					60
	D11	SYBR	GRF6-4B	Unkn-16	ptsd		28.6759	28.6879	0.069834					60
	D12	SYBR	GRF6-4B	Unkn-16	ptsd		28.7629	28.6879	0.069834					60
	E01	SYBR	Actin	Unkn-17	301		24.5676	24.8088	0.209254					60
	E02	SYBR	Actin	Unkn-17	301		24.9174	24.8088	0.209254					60
	E03	SYBR	Actin	Unkn-17	301		24.9414	24.8088	0.209254					60
	E04	SYBR	GRF6-4B	Unkn-18	301		29.3506	29.3646	0.0233998					60
	E05	SYBR	GRF6-4B	Unkn-18	301		29.3916	29.3646	0.0233998					60
	E06	SYBR	GRF6-4B	Unkn-18	301		29.3515	29.3646	0.0233998					60
	E07	SYBR										0	0	60
	E08	SYBR										0	0	60
	E09	SYBR										0	0	60
	E10	SYBR										0	0	60
	E11	SYBR										0	0	60
	E12	SYBR										0	0	60
	F01	SYBR	Actin	Unkn-19	drs		22.0766	22.1617	0.082986					60
	F02	SYBR	Actin	Unkn-19	drs		22.1661	22.1617	0.082986					60
	F03	SYBR	Actin	Unkn-19	drs		22.2424	22.1617	0.082986					60
	F04	SYBR	6-4B	Unkn-20	drs		27.3283	27.5214	0.169261					60
	F05	SYBR	6-4B	Unkn-20	drs		27.592	27.5214	0.169261					60
	F06	SYBR	6-4B	Unkn-20	drs		27.644	27.5214	0.169261					60
	F07	SYBR										0	0	60
	F08	SYBR										0	0	60
	F09	SYBR										0	0	60
	F10	SYBR										0	0	60
	F11	SYBR										0	0	60
	F12	SYBR										0	0	60
	G01	SYBR	Actin	Unkn-21	ass		22.6812	22.5323	0.188972					60
	G02	SYBR	Actin	Unkn-21	ass		22.5959	22.5323	0.188972					60
	G03	SYBR	Actin	Unkn-21	ass		22.3197	22.5323	0.188972					60
	G04	SYBR	GRF6-4B	Unkn-22	ass		27.2638	27.329	0.0632376					60
	G05	SYBR	GRF6-4B	Unkn-22	ass		27.3901	27.329	0.0632376					60
	G06	SYBR	GRF6-4B	Unkn-22	ass		27.3331	27.329	0.0632376					60
	G07	SYBR										0	0	60
	G08	SYBR										0	0	60
	G09	SYBR										0	0	60
	G10	SYBR										0	0	60
	G11	SYBR										0	0	60
	G12	SYBR										0	0	60
	H01	SYBR	Actin	Unkn-23	ptsd		21.9827	22.0492	0.0642341					60
	H02	SYBR	Actin	Unkn-23	ptsd		22.0541	22.0492	0.0642341					60
	H03	SYBR	Actin	Unkn-23	ptsd		22.1108	22.0492	0.0642341					60
	H04	SYBR	GRF6-4B	Unkn-24	ptsd		26.2314	26.4747	0.220692					60
	H05	SYBR	GRF6-4B	Unkn-24	ptsd		26.5307	26.4747	0.220692					60
	H06	SYBR	GRF6-4B	Unkn-24	ptsd		26.662	26.4747	0.220692					60
	H07	SYBR										0	0	60
	H08	SYBR										0	0	60
	H09	SYBR										0	0	60
	H10	SYBR										0	0	60
	H11	SYBR										0	0	60
	H12	SYBR										0	0	60
