# Supplementary material for: Tae-miR396b regulates TaGRFs in spikes of three wheat spike mutants
Source: PeerJ. 2024 Nov 22;12:e18550. doi: 10.7717/peerj.18550 (PMC11587873; doi:10.7717/peerj.18550)
Supplement: Supplemental Information 4 [file peerj-12-18550-s004.zip › The raw data for qPT-PCR/GRF6-4D.xls]

## Sheet: 0
	Well	Fluor	Target	Content	Sample	Biological Set Name	Cq	Cq Mean	Cq Std. Dev	Starting Quantity (SQ)	Log Starting Quantity	SQ Mean	SQ Std. Dev	Set Point	Well Note
	A01	SYBR	Actin	Unkn-01	301		25.5666	25.5369	0.119318					60
	A02	SYBR	Actin	Unkn-01	301		25.4056	25.5369	0.119318					60
	A03	SYBR	Actin	Unkn-01	301		25.6386	25.5369	0.119318					60
	A04	SYBR	GRF6-4D	Unkn-02	301		32.8665	32.9186	0.131457					60
	A05	SYBR	GRF6-4D	Unkn-02	301		33.0681	32.9186	0.131457					60
	A06	SYBR	GRF6-4D	Unkn-02	301		32.8212	32.9186	0.131457					60
	A07	SYBR	Actin	Unkn-03	301		26.9135	27.0602	0.148622					60
	A08	SYBR	Actin	Unkn-03	301		27.0565	27.0602	0.148622					60
	A09	SYBR	Actin	Unkn-03	301		27.2107	27.0602	0.148622					60
	A10	SYBR	GRF6-4D	Unkn-04	301		31.5444	31.5849	0.127552					60
	A11	SYBR	GRF6-4D	Unkn-04	301		31.7278	31.5849	0.127552					60
	A12	SYBR	GRF6-4D	Unkn-04	301		31.4825	31.5849	0.127552					60
	B01	SYBR	Actin	Unkn-05	drs		23.8419	24.0295	0.192389					60
	B02	SYBR	Actin	Unkn-05	drs		24.0202	24.0295	0.192389					60
	B03	SYBR	Actin	Unkn-05	drs		24.2263	24.0295	0.192389					60
	B04	SYBR	GRF6-4D	Unkn-06	drs		36.234	36.3667	0.144848					60
	B05	SYBR	GRF6-4D	Unkn-06	drs		36.3449	36.3667	0.144848					60
	B06	SYBR	GRF6-4D	Unkn-06	drs		36.5213	36.3667	0.144848					60
	B07	SYBR	Actin	Unkn-07	drs		28.2689	28.3446	0.115871					60
	B08	SYBR	Actin	Unkn-07	drs		28.2868	28.3446	0.115871					60
	B09	SYBR	Actin	Unkn-07	drs		28.478	28.3446	0.115871					60
	B10	SYBR	GRF6-4D	Unkn-08	drs		32.1655	32.0659	0.0862795					60
	B11	SYBR	GRF6-4D	Unkn-08	drs		32.0122	32.0659	0.0862795					60
	B12	SYBR	GRF6-4D	Unkn-08	drs		32.0202	32.0659	0.0862795					60
	C01	SYBR	Actin	Unkn-09	ass		24.8998	25.1343	0.236609					60
	C02	SYBR	Actin	Unkn-09	ass		25.1302	25.1343	0.236609					60
	C03	SYBR	Actin	Unkn-09	ass		25.3729	25.1343	0.236609					60
	C04	SYBR	GRF6-4D	Unkn-10	ass		34.3817	34.6204	0.25008					60
	C05	SYBR	GRF6-4D	Unkn-10	ass		34.8805	34.6204	0.25008					60
	C06	SYBR	GRF6-4D	Unkn-10	ass		34.599	34.6204	0.25008					60
	C07	SYBR	Actin	Unkn-11	ass		26.2388	26.3444	0.108399					60
	C08	SYBR	Actin	Unkn-11	ass		26.339	26.3444	0.108399					60
	C09	SYBR	Actin	Unkn-11	ass		26.4554	26.3444	0.108399					60
	C10	SYBR	GRF6-4D	Unkn-12	ass		30.6126	30.6775	0.0589628					60
	C11	SYBR	GRF6-4D	Unkn-12	ass		30.7278	30.6775	0.0589628					60
	C12	SYBR	GRF6-4D	Unkn-12	ass		30.6921	30.6775	0.0589628					60
	D01	SYBR	Actin	Unkn-13	ptsd		24.1346	24.3296	0.258341					60
	D02	SYBR	Actin	Unkn-13	ptsd		24.2315	24.3296	0.258341					60
	D03	SYBR	Actin	Unkn-13	ptsd		24.6226	24.3296	0.258341					60
	D04	SYBR	GRF6-4D	Unkn-14	ptsd		36.483	36.4796	0.153578					60
	D05	SYBR	GRF6-4D	Unkn-14	ptsd		36.3243	36.4796	0.153578					60
	D06	SYBR	GRF6-4D	Unkn-14	ptsd		36.6314	36.4796	0.153578					60
	D07	SYBR	Actin	Unkn-15	ptsd		27.8931	28.0039	0.121522					60
	D08	SYBR	Actin	Unkn-15	ptsd		27.9847	28.0039	0.121522					60
	D09	SYBR	Actin	Unkn-15	ptsd		28.1339	28.0039	0.121522					60
	D10	SYBR	GRF6-4D	Unkn-16	ptsd		33.0132	33.1605	0.238557					60
	D11	SYBR	GRF6-4D	Unkn-16	ptsd		33.4358	33.1605	0.238557					60
	D12	SYBR	GRF6-4D	Unkn-16	ptsd		33.0326	33.1605	0.238557					60
	E01	SYBR	Actin	Unkn-17	301		24.5676	24.8088	0.209254					60
	E02	SYBR	Actin	Unkn-17	301		24.9174	24.8088	0.209254					60
	E03	SYBR	Actin	Unkn-17	301		24.9414	24.8088	0.209254					60
	E04	SYBR	GRF6-4D	Unkn-18	301		32.7323	32.8184	0.183704					60
	E05	SYBR	GRF6-4D	Unkn-18	301		32.6935	32.8184	0.183704					60
	E06	SYBR	GRF6-4D	Unkn-18	301		33.0293	32.8184	0.183704					60
	E07	SYBR										0	0	60
	E08	SYBR										0	0	60
	E09	SYBR										0	0	60
	E10	SYBR										0	0	60
	E11	SYBR										0	0	60
	E12	SYBR										0	0	60
	F01	SYBR	Actin	Unkn-19	DRS		22.0766	22.2617	0.247162					60
	F02	SYBR	Actin	Unkn-19	DRS		22.1661	22.2617	0.247162					60
	F03	SYBR	Actin	Unkn-19	DRS		22.5424	22.2617	0.247162					60
	F04	SYBR	6-4D	Unkn-20	DRS		33.1399	33.0531	0.0868638					60
	F05	SYBR	6-4D	Unkn-20	DRS		33.0531	33.0531	0.0868638					60
	F06	SYBR	6-4D	Unkn-20	DRS		32.9662	33.0531	0.0868638					60
	F07	SYBR										0	0	60
	F08	SYBR										0	0	60
	F09	SYBR										0	0	60
	F10	SYBR										0	0	60
	F11	SYBR										0	0	60
	F12	SYBR										0	0	60
	G01	SYBR	Actin	Unkn-21	ass		22.6812	22.5323	0.188972					60
	G02	SYBR	Actin	Unkn-21	ass		22.5959	22.5323	0.188972					60
	G03	SYBR	Actin	Unkn-21	ass		22.3197	22.5323	0.188972					60
	G04	SYBR	GRF6-4D	Unkn-22	ass		31.77	31.5406	0.210761					60
	G05	SYBR	GRF6-4D	Unkn-22	ass		31.4966	31.5406	0.210761					60
	G06	SYBR	GRF6-4D	Unkn-22	ass		31.3554	31.5406	0.210761					60
	G07	SYBR										0	0	60
	G08	SYBR										0	0	60
	G09	SYBR										0	0	60
	G10	SYBR										0	0	60
	G11	SYBR										0	0	60
	G12	SYBR										0	0	60
	H01	SYBR	Actin	Unkn-23	ptsd		21.7827	21.9825	0.175414					60
	H02	SYBR	Actin	Unkn-23	ptsd		22.0541	21.9825	0.175414					60
	H03	SYBR	Actin	Unkn-23	ptsd		22.1108	21.9825	0.175414					60
	H04	SYBR	GRF6-4D	Unkn-24	ptsd		31.0294	30.9867	0.211368					60
	H05	SYBR	GRF6-4D	Unkn-24	ptsd		31.1734	30.9867	0.211368					60
	H06	SYBR	GRF6-4D	Unkn-24	ptsd		30.7572	30.9867	0.211368					60
	H07	SYBR										0	0	60
	H08	SYBR										0	0	60
	H09	SYBR										0	0	60
	H10	SYBR										0	0	60
	H11	SYBR										0	0	60
	H12	SYBR										0	0	60
