# Supplementary material for: Tae-miR396b regulates TaGRFs in spikes of three wheat spike mutants
Source: PeerJ. 2024 Nov 22;12:e18550. doi: 10.7717/peerj.18550 (PMC11587873; doi:10.7717/peerj.18550)
Supplement: Supplemental Information 4 [file peerj-12-18550-s004.zip › The raw data for qPT-PCR/GRF9-4A.xls]

## Sheet: 0
	Well	Fluor	Target	Content	Sample	Biological Set Name	Cq	Cq Mean	Cq Std. Dev	Starting Quantity (SQ)	Log Starting Quantity	SQ Mean	SQ Std. Dev	Set Point	Well Note
	A01	SYBR	Actin	Unkn-01	301		24.7217	24.9929	0.250971					60
	A02	SYBR	Actin	Unkn-01	301		25.0403	24.9929	0.250971					60
	A03	SYBR	Actin	Unkn-01	301		25.2168	24.9929	0.250971					60
	A04	SYBR	GRF9-4A	Unkn-02	301		27.0574	27.0408	0.165229					60
	A05	SYBR	GRF9-4A	Unkn-02	301		27.1971	27.0408	0.165229					60
	A06	SYBR	GRF9-4A	Unkn-02	301		26.8679	27.0408	0.165229					60
	A07	SYBR	Actin	Unkn-03	301		26.9135	27.0935	0.201166					60
	A08	SYBR	Actin	Unkn-03	301		27.0565	27.0935	0.201166					60
	A09	SYBR	Actin	Unkn-03	301		27.3107	27.0935	0.201166					60
	A10	SYBR	GRF9-4A	Unkn-04	301		25.2061	25.2054	0.043975					60
	A11	SYBR	GRF9-4A	Unkn-04	301		25.249	25.2054	0.043975					60
	A12	SYBR	GRF9-4A	Unkn-04	301		25.1611	25.2054	0.043975					60
	B01	SYBR	Actin	Unkn-05	drs		23.6046	23.4666	0.12046					60
	B02	SYBR	Actin	Unkn-05	drs		23.4128	23.4666	0.12046					60
	B03	SYBR	Actin	Unkn-05	drs		23.3825	23.4666	0.12046					60
	B04	SYBR	GRF9-4A	Unkn-06	drs		26.7412	26.9986	0.223322					60
	B05	SYBR	GRF9-4A	Unkn-06	drs		27.141	26.9986	0.223322					60
	B06	SYBR	GRF9-4A	Unkn-06	drs		27.1136	26.9986	0.223322					60
	B07	SYBR	Actin	Unkn-07	drs		28.2689	28.3446	0.115871					60
	B08	SYBR	Actin	Unkn-07	drs		28.2868	28.3446	0.115871					60
	B09	SYBR	Actin	Unkn-07	drs		28.478	28.3446	0.115871					60
	B10	SYBR	GRF9-4A	Unkn-08	drs		25.2787	25.3531	0.12392					60
	B11	SYBR	GRF9-4A	Unkn-08	drs		25.2846	25.3531	0.12392					60
	B12	SYBR	GRF9-4A	Unkn-08	drs		25.4962	25.3531	0.12392					60
	C01	SYBR	Actin	Unkn-09	ass		23.6656	23.9412	0.238746					60
	C02	SYBR	Actin	Unkn-09	ass		24.0816	23.9412	0.238746					60
	C03	SYBR	Actin	Unkn-09	ass		24.0765	23.9412	0.238746					60
	C04	SYBR	GRF9-4A	Unkn-10	ass		25.8296	26	0.160479					60
	C05	SYBR	GRF9-4A	Unkn-10	ass		26.0221	26	0.160479					60
	C06	SYBR	GRF9-4A	Unkn-10	ass		26.1482	26	0.160479					60
	C07	SYBR	Actin	Unkn-11	ass		26.2388	26.3444	0.108399					60
	C08	SYBR	Actin	Unkn-11	ass		26.339	26.3444	0.108399					60
	C09	SYBR	Actin	Unkn-11	ass		26.4554	26.3444	0.108399					60
	C10	SYBR	GRF9-4A	Unkn-12	ass		25.3173	25.385	0.128798					60
	C11	SYBR	GRF9-4A	Unkn-12	ass		25.5335	25.385	0.128798					60
	C12	SYBR	GRF9-4A	Unkn-12	ass		25.3042	25.385	0.128798					60
	D01	SYBR	Actin	Unkn-13	ptsd		22.8678	23.0366	0.247249					60
	D02	SYBR	Actin	Unkn-13	ptsd		22.9216	23.0366	0.247249					60
	D03	SYBR	Actin	Unkn-13	ptsd		23.3204	23.0366	0.247249					60
	D04	SYBR	GRF9-4A	Unkn-14	ptsd		26.5261	26.3163	0.183985					60
	D05	SYBR	GRF9-4A	Unkn-14	ptsd		26.2403	26.3163	0.183985					60
	D06	SYBR	GRF9-4A	Unkn-14	ptsd		26.1825	26.3163	0.183985					60
	D07	SYBR	Actin	Unkn-15	ptsd		27.6931	27.9372	0.224193					60
	D08	SYBR	Actin	Unkn-15	ptsd		27.9847	27.9372	0.224193					60
	D09	SYBR	Actin	Unkn-15	ptsd		28.1339	27.9372	0.224193					60
	D10	SYBR	GRF9-4A	Unkn-16	ptsd		24.5736	24.7134	0.126152					60
	D11	SYBR	GRF9-4A	Unkn-16	ptsd		24.7478	24.7134	0.126152					60
	D12	SYBR	GRF9-4A	Unkn-16	ptsd		24.8187	24.7134	0.126152					60
	E01	SYBR	Actin	Unkn-17	301		24.5676	24.8088	0.209254					60
	E02	SYBR	Actin	Unkn-17	301		24.9174	24.8088	0.209254					60
	E03	SYBR	Actin	Unkn-17	301		24.9414	24.8088	0.209254					60
	E04	SYBR	GRF9-4A	Unkn-18	301		27.6139	27.8657	0.226971					60
	E05	SYBR	GRF9-4A	Unkn-18	301		27.9286	27.8657	0.226971					60
	E06	SYBR	GRF9-4A	Unkn-18	301		28.0546	27.8657	0.226971					60
	E07	SYBR										0	0	60
	E08	SYBR										0	0	60
	E09	SYBR										0	0	60
	E10	SYBR										0	0	60
	E11	SYBR										0	0	60
	E12	SYBR										0	0	60
	F01	SYBR	Actin	Unkn-19	drs		22.0766	22.2284	0.190669					60
	F02	SYBR	Actin	Unkn-19	drs		22.1661	22.2284	0.190669					60
	F03	SYBR	Actin	Unkn-19	drs		22.4424	22.2284	0.190669					60
	F04	SYBR	9-4A	Unkn-20	drs		27.0241	27.0991	0.0649193					60
	F05	SYBR	9-4A	Unkn-20	drs		27.1372	27.0991	0.0649193					60
	F06	SYBR	9-4A	Unkn-20	drs		27.1359	27.0991	0.0649193					60
	F07	SYBR										0	0	60
	F08	SYBR										0	0	60
	F09	SYBR										0	0	60
	F10	SYBR										0	0	60
	F11	SYBR										0	0	60
	F12	SYBR										0	0	60
	G01	SYBR	Actin	Unkn-21	ass		22.5812	22.5368	0.198704					60
	G02	SYBR	Actin	Unkn-21	ass		22.7096	22.5368	0.198704					60
	G03	SYBR	Actin	Unkn-21	ass		22.3197	22.5368	0.198704					60
	G04	SYBR	GRF9-4A	Unkn-22	ass		25.5296	25.4418	0.232429					60
	G05	SYBR	GRF9-4A	Unkn-22	ass		25.6175	25.4418	0.232429					60
	G06	SYBR	GRF9-4A	Unkn-22	ass		25.1782	25.4418	0.232429					60
	G07	SYBR										0	0	60
	G08	SYBR										0	0	60
	G09	SYBR										0	0	60
	G10	SYBR										0	0	60
	G11	SYBR										0	0	60
	G12	SYBR										0	0	60
	H01	SYBR	Actin	Unkn-23	ptsd		21.7527	21.9725	0.192527					60
	H02	SYBR	Actin	Unkn-23	ptsd		22.0541	21.9725	0.192527					60
	H03	SYBR	Actin	Unkn-23	ptsd		22.1108	21.9725	0.192527					60
	H04	SYBR	GRF9-4A	Unkn-24	ptsd		26.9016	26.6917	0.204935					60
	H05	SYBR	GRF9-4A	Unkn-24	ptsd		26.6814	26.6917	0.204935					60
	H06	SYBR	GRF9-4A	Unkn-24	ptsd		26.4921	26.6917	0.204935					60
	H07	SYBR										0	0	60
	H08	SYBR										0	0	60
	H09	SYBR										0	0	60
	H10	SYBR										0	0	60
	H11	SYBR										0	0	60
	H12	SYBR										0	0	60
