# Supplementary material for: Tae-miR396b regulates TaGRFs in spikes of three wheat spike mutants
Source: PeerJ. 2024 Nov 22;12:e18550. doi: 10.7717/peerj.18550 (PMC11587873; doi:10.7717/peerj.18550)
Supplement: Supplemental Information 4 [file peerj-12-18550-s004.zip › The raw data for qPT-PCR/GRF9-4D.xls]

## Sheet: 0
	Well	Fluor		Content	Sample	Biological Set Name	Cq	Cq Mean	Cq Std. Dev	Starting Quantity (SQ)	Log Starting Quantity	SQ Mean	SQ Std. Dev	Set Point	Well Note
	A01	SYBR	Actin	Unkn-01	301		23.9352	24.0454	0.12093					60
	A02	SYBR	Actin	Unkn-01	301		24.0263	24.0454	0.12093					60
	A03	SYBR	Actin	Unkn-01	301		24.1748	24.0454	0.12093					60
	A04	SYBR	GRF9-4D	Unkn-02	301		33.3722	33.1982	0.155612					60
	A05	SYBR	GRF9-4D	Unkn-02	301		33.0724	33.1982	0.155612					60
	A06	SYBR	GRF9-4D	Unkn-02	301		33.15	33.1982	0.155612					60
	A07	SYBR	Actin	Unkn-03	301		26.9135	27.0602	0.148622					60
	A08	SYBR	Actin	Unkn-03	301		27.0565	27.0602	0.148622					60
	A09	SYBR	Actin	Unkn-03	301		27.2107	27.0602	0.148622					60
	A10	SYBR	GRF9-4D	Unkn-04	301		33.9431	33.923	0.218911					60
	A11	SYBR	GRF9-4D	Unkn-04	301		33.6947	33.923	0.218911					60
	A12	SYBR	GRF9-4D	Unkn-04	301		34.1312	33.923	0.218911					60
	B01	SYBR	Actin	Unkn-05	drs		24.6065	24.4355	0.193169					60
	B02	SYBR	Actin	Unkn-05	drs		24.226	24.4355	0.193169					60
	B03	SYBR	Actin	Unkn-05	drs		24.4741	24.4355	0.193169					60
	B04	SYBR	GRF9-4D	Unkn-06	drs		30.1672	30.0976	0.069574					60
	B05	SYBR	GRF9-4D	Unkn-06	drs		30.0976	30.0976	0.069574					60
	B06	SYBR	GRF9-4D	Unkn-06	drs		30.0281	30.0976	0.069574					60
	B07	SYBR	Actin	Unkn-07	drs		28.2689	28.3446	0.115871					60
	B08	SYBR	Actin	Unkn-07	drs		28.2868	28.3446	0.115871					60
	B09	SYBR	Actin	Unkn-07	drs		28.478	28.3446	0.115871					60
	B10	SYBR	GRF9-4D	Unkn-08	drs		33.4798	33.6239	0.151703					60
	B11	SYBR	GRF9-4D	Unkn-08	drs		33.6095	33.6239	0.151703					60
	B12	SYBR	GRF9-4D	Unkn-08	drs		33.7822	33.6239	0.151703					60
	C01	SYBR	Actin	Unkn-09	ass		24.2895	24.1329	0.160034					60
	C02	SYBR	Actin	Unkn-09	ass		24.1396	24.1329	0.160034					60
	C03	SYBR	Actin	Unkn-09	ass		23.9697	24.1329	0.160034					60
	C04	SYBR	GRF9-4D	Unkn-10	ass		33.7121	33.8797	0.165904					60
	C05	SYBR	GRF9-4D	Unkn-10	ass		34.0439	33.8797	0.165904					60
	C06	SYBR	GRF9-4D	Unkn-10	ass		33.8831	33.8797	0.165904					60
	C07	SYBR	Actin	Unkn-11	ass		26.2388	26.3444	0.108399					60
	C08	SYBR	Actin	Unkn-11	ass		26.339	26.3444	0.108399					60
	C09	SYBR	Actin	Unkn-11	ass		26.4554	26.3444	0.108399					60
	C10	SYBR	GRF9-4D	Unkn-12	ass		33.0998	33.2749	0.18184					60
	C11	SYBR	GRF9-4D	Unkn-12	ass		33.4628	33.2749	0.18184					60
	C12	SYBR	GRF9-4D	Unkn-12	ass		33.2622	33.2749	0.18184					60
	D01	SYBR	Actin	Unkn-13	ptsd		23.1514	23.039	0.107496					60
	D02	SYBR	Actin	Unkn-13	ptsd		22.9372	23.039	0.107496					60
	D03	SYBR	Actin	Unkn-13	ptsd		23.0282	23.039	0.107496					60
	D04	SYBR	GRF9-4D	Unkn-14	ptsd		32.0545	32.0332	0.216773					60
	D05	SYBR	GRF9-4D	Unkn-14	ptsd		32.2385	32.0332	0.216773					60
	D06	SYBR	GRF9-4D	Unkn-14	ptsd		31.8066	32.0332	0.216773					60
	D07	SYBR	Actin	Unkn-15	ptsd		27.2931	27.3372	0.228661					60
	D08	SYBR	Actin	Unkn-15	ptsd		27.5847	27.3372	0.228661					60
	D09	SYBR	Actin	Unkn-15	ptsd		27.1339	27.3372	0.228661					60
	D10	SYBR	GRF9-4D	Unkn-16	ptsd		33.2051	33.3754	0.169315					60
	D11	SYBR	GRF9-4D	Unkn-16	ptsd		33.5438	33.3754	0.169315					60
	D12	SYBR	GRF9-4D	Unkn-16	ptsd		33.3773	33.3754	0.169315					60
	E01	SYBR	Actin	Unkn-17	301		24.6676	24.8421	0.15165					60
	E02	SYBR	Actin	Unkn-17	301		24.9174	24.8421	0.15165					60
	E03	SYBR	Actin	Unkn-17	301		24.9414	24.8421	0.15165					60
	E04	SYBR	GRF9-4D	Unkn-18	301		35.1206	35.2972	0.212563					60
	E05	SYBR	GRF9-4D	Unkn-18	301		35.2379	35.2972	0.212563					60
	E06	SYBR	GRF9-4D	Unkn-18	301		35.5332	35.2972	0.212563					60
	E07	SYBR										0	0	60
	E08	SYBR										0	0	60
	E09	SYBR										0	0	60
	E10	SYBR										0	0	60
	E11	SYBR										0	0	60
	E12	SYBR										0	0	60
	F01	SYBR	Actin	Unkn-19	drs		22.0766	22.2617	0.247162					60
	F02	SYBR	Actin	Unkn-19	drs		22.1661	22.2617	0.247162					60
	F03	SYBR	Actin	Unkn-19	drs		22.5424	22.2617	0.247162					60
	F04	SYBR	9-4D	Unkn-20	drs		33.7956	33.9781	0.218118					60
	F05	SYBR	9-4D	Unkn-20	drs		33.9191	33.9781	0.218118					60
	F06	SYBR	9-4D	Unkn-20	drs		34.2197	33.9781	0.218118					60
	F07	SYBR										0	0	60
	F08	SYBR										0	0	60
	F09	SYBR										0	0	60
	F10	SYBR										0	0	60
	F11	SYBR										0	0	60
	F12	SYBR										0	0	60
	G01	SYBR	Actin	Unkn-21	ass		22.6812	22.5323	0.188972					60
	G02	SYBR	Actin	Unkn-21	ass		22.5959	22.5323	0.188972					60
	G03	SYBR	Actin	Unkn-21	ass		22.3197	22.5323	0.188972					60
	G04	SYBR	GRF9-4D	Unkn-22	ass		35.771	35.7097	0.146132					60
	G05	SYBR	GRF9-4D	Unkn-22	ass		35.5428	35.7097	0.146132					60
	G06	SYBR	GRF9-4D	Unkn-22	ass		35.8151	35.7097	0.146132					60
	G07	SYBR										0	0	60
	G08	SYBR										0	0	60
	G09	SYBR										0	0	60
	G10	SYBR										0	0	60
	G11	SYBR										0	0	60
	G12	SYBR										0	0	60
	H01	SYBR	Actin	Unkn-23	ptsd		21.8827	22.0159	0.118805					60
	H02	SYBR	Actin	Unkn-23	ptsd		22.0541	22.0159	0.118805					60
	H03	SYBR	Actin	Unkn-23	ptsd		22.1108	22.0159	0.118805					60
	H04	SYBR	GRF9-4D	Unkn-24	ptsd		34.7858	34.7352	0.149385					60
	H05	SYBR	GRF9-4D	Unkn-24	ptsd		34.5671	34.7352	0.149385					60
	H06	SYBR	GRF9-4D	Unkn-24	ptsd		34.8527	34.7352	0.149385					60
	H07	SYBR										0	0	60
	H08	SYBR										0	0	60
	H09	SYBR										0	0	60
	H10	SYBR										0	0	60
	H11	SYBR										0	0	60
	H12	SYBR										0	0	60
