# Supplementary material for: Tae-miR396b regulates TaGRFs in spikes of three wheat spike mutants
Source: PeerJ. 2024 Nov 22;12:e18550. doi: 10.7717/peerj.18550 (PMC11587873; doi:10.7717/peerj.18550)
Supplement: Supplemental Information 4 [file peerj-12-18550-s004.zip › The raw data for qPT-PCR/miR396b-TaGRF2-7A.xls]

## Sheet: 0
	Well	Fluor	Target	Content	Sample	Cq	Cq Mean	Cq Std. Dev	Starting Quantity (SQ)	Log Starting Quantity	SQ Mean	SQ Std. Dev	Set Point	Well Note	Well Note
	A01	SYBR	Actin	Unkn-01	1304-2h	28.4875	28.2843	0.176377					60
	A02	SYBR	Actin	Unkn-01	1304-2h	28.1703	28.2843	0.176377					60
	A03	SYBR	Actin	Unkn-01	1304-2h	28.1953	28.2843	0.176377					60
	A04	SYBR	Actin	Unkn-02	GRF2-2h	27.2948	27.4624	0.187211					60
	A05	SYBR	Actin	Unkn-02	GRF2-2h	27.428	27.4624	0.187211					60
	A06	SYBR	Actin	Unkn-02	GRF2-2h	27.6645	27.4624	0.187211					60
	A07	SYBR	Actin	Unkn-03	miR+GRF-2h	27.2088	27.3943	0.179476					60
	A08	SYBR	Actin	Unkn-03	miR+GRF-2h	27.407	27.3943	0.179476					60
	A09	SYBR	Actin	Unkn-03	miR+GRF-2h	27.5671	27.3943	0.179476					60
	A10	SYBR									0	0	60
	A11	SYBR									0	0	60
	A12	SYBR									0	0	60
	B01	SYBR	GRF2-7A	Unkn-04	1304-2h						0	0	60
	B02	SYBR	GRF2-7A	Unkn-04	1304-2h						0	0	60
	B03	SYBR	GRF2-7A	Unkn-04	1304-2h						0	0	60
	B04	SYBR	GRF2-7A	Unkn-05	GRF2-2h	32.453	32.2043	0.221641					60
	B05	SYBR	GRF2-7A	Unkn-05	GRF2-2h	32.0276	32.2043	0.221641					60
	B06	SYBR	GRF2-7A	Unkn-05	GRF2-2h	32.1322	32.2043	0.221641					60
	B07	SYBR	GRF2-7A	Unkn-06	miR+GRF-2h	34.0881	34.2872	0.173237					60
	B08	SYBR	GRF2-7A	Unkn-06	miR+GRF-2h	34.4032	34.2872	0.173237					60
	B09	SYBR	GRF2-7A	Unkn-06	miR+GRF-2h	34.3703	34.2872	0.173237					60
	B10	SYBR									0	0	60
	B11	SYBR									0	0	60
	B12	SYBR									0	0	60
	C01	SYBR	Actin	Unkn-07	1304-24h	27.4803	27.5231	0.0728121					60
	C02	SYBR	Actin	Unkn-07	1304-24h	27.4819	27.5231	0.0728121					60
	C03	SYBR	Actin	Unkn-07	1304-24h	27.6072	27.5231	0.0728121					60
	C04	SYBR	Actin	Unkn-08	GRF2-24h	27.3572	27.4574	0.0930252					60
	C05	SYBR	Actin	Unkn-08	GRF2-24h	27.4739	27.4574	0.0930252					60
	C06	SYBR	Actin	Unkn-08	GRF2-24h	27.541	27.4574	0.0930252					60
	C07	SYBR	Actin	Unkn-09	miR+GRF-24h	27.4718	27.0179	0.467991					60
	C08	SYBR	Actin	Unkn-09	miR+GRF-24h	27.0449	27.0179	0.467991					60
	C09	SYBR	Actin	Unkn-09	miR+GRF-24h	26.537	27.0179	0.467991					60
	C10	SYBR									0	0	60
	C11	SYBR									0	0	60
	C12	SYBR									0	0	60
	D01	SYBR	GRF2-7A	Unkn-10	1304-24h						0	0	60
	D02	SYBR	GRF2-7A	Unkn-10	1304-24h						0	0	60
	D03	SYBR	GRF2-7A	Unkn-10	1304-24h						0	0	60
	D04	SYBR	GRF2-7A	Unkn-11	GRF2-24h	31.2537	31.3171	0.0652368					60
	D05	SYBR	GRF2-7A	Unkn-11	GRF2-24h	31.384	31.3171	0.0652368					60
	D06	SYBR	GRF2-7A	Unkn-11	GRF2-24h	31.3136	31.3171	0.0652368					60
	D07	SYBR	GRF2-7A	Unkn-12	miR+GRF-24h	33.0728	33.1131	0.112628					60
	D08	SYBR	GRF2-7A	Unkn-12	miR+GRF-24h	33.0262	33.1131	0.112628					60
	D09	SYBR	GRF2-7A	Unkn-12	miR+GRF-24h	33.2403	33.1131	0.112628					60
	D10	SYBR									0	0	60
	D11	SYBR									0	0	60
	D12	SYBR									0	0	60
	E01	SYBR	Actin	Unkn-13	1304 48h	28.5519	28.7746	0.205599					60
	E02	SYBR	Actin	Unkn-13	1304 48h	28.8147	28.7746	0.205599					60
	E03	SYBR	Actin	Unkn-13	1304 48h	28.9572	28.7746	0.205599					60
	E04	SYBR	Actin	Unkn-14	GRF2-48h	28.948	28.919	0.206632					60
	E05	SYBR	Actin	Unkn-14	GRF2-48h	28.6994	28.919	0.206632					60
	E06	SYBR	Actin	Unkn-14	GRF2-48h	29.1096	28.919	0.206632					60
	E07	SYBR	Actin	Unkn-15	396GRF-48h	28.6403	28.7179	0.105396					60
	E08	SYBR	Actin	Unkn-15	396GRF-48h	28.8379	28.7179	0.105396					60
	E09	SYBR	Actin	Unkn-15	396GRF-48h	28.6755	28.7179	0.105396					60
	E10	SYBR									0	0	60
	E11	SYBR									0	0	60
	E12	SYBR									0	0	60
	F01	SYBR	GRF2-7A	Unkn-16	1304 48h						0	0	60
	F02	SYBR	GRF2-7A	Unkn-16	1304 48h						0	0	60
	F03	SYBR	GRF2-7A	Unkn-16	1304 48h						0	0	60
	F04	SYBR	GRF2-7A	Unkn-17	GRF2-48h	31.0229	30.9794	0.0795024					60
	F05	SYBR	GRF2-7A	Unkn-17	GRF2-48h	31.0276	30.9794	0.0795024					60
	F06	SYBR	GRF2-7A	Unkn-17	GRF2-48h	30.8876	30.9794	0.0795024					60
	F07	SYBR	GRF2-7A	Unkn-18	396GRF-48h	33.12	33.1581	0.0568398					60
	F08	SYBR	GRF2-7A	Unkn-18	396GRF-48h	33.2235	33.1581	0.0568398					60
	F09	SYBR	GRF2-7A	Unkn-18	396GRF-48h	33.1309	33.1581	0.0568398					60
	F10	SYBR									0	0	60
	F11	SYBR									0	0	60
	F12	SYBR									0	0	60
	G01	SYBR	Actin	Unkn-19	1304 72h	27.9158	27.7352	0.31986					60
	G02	SYBR	Actin	Unkn-19	1304 72h	27.3659	27.7352	0.31986					60
	G03	SYBR	Actin	Unkn-19	1304 72h	27.924	27.7352	0.31986					60
	G04	SYBR	Actin	Unkn-20	GRF2 72h	28.7213	28.6271	0.0820807					60
	G05	SYBR	Actin	Unkn-20	GRF2 72h	28.5704	28.6271	0.0820807					60
	G06	SYBR	Actin	Unkn-20	GRF2 72h	28.5898	28.6271	0.0820807					60
	G07	SYBR	Actin	Unkn-21	396GRF-72h	28.3222	28.228	0.125526					60
	G08	SYBR	Actin	Unkn-21	396GRF-72h	28.2764	28.228	0.125526					60
	G09	SYBR	Actin	Unkn-21	396GRF-72h	28.0855	28.228	0.125526					60
	G10	SYBR									0	0	60
	G11	SYBR									0	0	60
	G12	SYBR									0	0	60
	H01	SYBR	GRF2-7A	Unkn-22	1304 72h						0	0	60
	H02	SYBR	GRF2-7A	Unkn-22	1304 72h						0	0	60
	H03	SYBR	GRF2-7A	Unkn-22	1304 72h						0	0	60
	H04	SYBR	GRF2-7A	Unkn-23	GRF2 72h	30.5621	30.4903	0.247531					60
	H05	SYBR	GRF2-7A	Unkn-23	GRF2 72h	30.2148	30.4903	0.247531					60
	H06	SYBR	GRF2-7A	Unkn-23	GRF2 72h	30.6939	30.4903	0.247531					60
	H07	SYBR	GRF2-7A	Unkn-24	396GRF-72h	34.2148	34.2364	0.0624226					60
	H08	SYBR	GRF2-7A	Unkn-24	396GRF-72h	34.1877	34.2364	0.0624226					60
	H09	SYBR	GRF2-7A	Unkn-24	396GRF-72h	34.3068	34.2364	0.0624226					60
	H10	SYBR									0	0	60
	H11	SYBR									0	0	60
	H12	SYBR									0	0	60
