# Supplementary material for: Tae-miR396b regulates TaGRFs in spikes of three wheat spike mutants
Source: PeerJ. 2024 Nov 22;12:e18550. doi: 10.7717/peerj.18550 (PMC11587873; doi:10.7717/peerj.18550)
Supplement: Supplemental Information 4 [file peerj-12-18550-s004.zip › The raw data for qPT-PCR/tae-miR396b.xls]

## Sheet: 0
	Well	Fluor	Target	Content	Sample	Biological Set Name	Cq	Cq Mean	Cq Std. Dev	Starting Quantity (SQ)	Log Starting Quantity	SQ Mean	SQ Std. Dev	Set Point	Well Note
	A01	SYBR	U6	Unkn-01	S1 301		25.277	25.4636	0.204219					60
	A02	SYBR	U6	Unkn-01	S1 301		25.6818	25.4636	0.204219					60
	A03	SYBR	U6	Unkn-01	S1 301		25.4321	25.4636	0.204219					60
	A04	SYBR	396	Unkn-02	S1 301		34.3654	34.523	0.515057					60
	A05	SYBR	396	Unkn-02	S1 301		35.0985	34.523	0.515057					60
	A06	SYBR	396	Unkn-02	S1 301		34.1053	34.523	0.515057					60																								s3 ptsd
	A07	SYBR	U6	Unkn-03	S1drs		24.0451	24.1879	0.177304					60																								0
	A08	SYBR	U6	Unkn-03	S1drs		24.1321	24.1879	0.177304					60
	A09	SYBR	U6	Unkn-03	S1drs		24.3863	24.1879	0.177304					60
	A10	SYBR	396	Unkn-04	S1drs		34.2901	34.4259	0.127812					60
	A11	SYBR	396	Unkn-04	S1drs		34.4438	34.4259	0.127812					60
	A12	SYBR	396	Unkn-04	S1drs		34.5438	34.4259	0.127812					60
	B01	SYBR	U6	Unkn-05	S1 ass		23.0302	23.2801	0.238305					60
	B02	SYBR	U6	Unkn-05	S1 ass		23.3053	23.2801	0.238305					60
	B03	SYBR	U6	Unkn-05	S1 ass		23.5048	23.2801	0.238305					60
	B04	SYBR	396	Unkn-06	S1 ass		33.8695	33.6778	0.240595					60
	B05	SYBR	396	Unkn-06	S1 ass		33.7561	33.6778	0.240595					60
	B06	SYBR	396	Unkn-06	S1 ass		33.4078	33.6778	0.240595					60
	B07	SYBR	U6	Unkn-07	S1 ptsd		24.8778	24.8138	0.129305					60
	B08	SYBR	U6	Unkn-07	S1 ptsd		24.8986	24.8138	0.129305					60
	B09	SYBR	U6	Unkn-07	S1 ptsd		24.665	24.8138	0.129305					60
	B10	SYBR	396	Unkn-08	S1 ptsd		33.5402	33.6622	0.197545					60
	B11	SYBR	396	Unkn-08	S1 ptsd		33.5563	33.6622	0.197545					60
	B12	SYBR	396	Unkn-08	S1 ptsd		33.8901	33.6622	0.197545					60
	C01	SYBR	U6	Unkn-09	S2 301		21.3475	21.2918	0.192327					60
	C02	SYBR	U6	Unkn-09	S2 301		21.0778	21.2918	0.192327					60
	C03	SYBR	U6	Unkn-09	S2 301		21.4502	21.2918	0.192327					60
	C04	SYBR	396	Unkn-10	S2 301		29.2918	29.1426	0.134531					60
	C05	SYBR	396	Unkn-10	S2 301		29.1055	29.1426	0.134531					60
	C06	SYBR	396	Unkn-10	S2 301		29.0306	29.1426	0.134531					60
	C07	SYBR	U6	Unkn-11	S2 drs		22.2449	22.2735	0.200705					60
	C08	SYBR	U6	Unkn-11	S2 drs		22.0886	22.2735	0.200705					60
	C09	SYBR	U6	Unkn-11	S2 drs		22.4869	22.2735	0.200705					60
	C10	SYBR	396	Unkn-12	S2 drs		32.3114	32.412	0.12837					60
	C11	SYBR	396	Unkn-12	S2 drs		32.3681	32.412	0.12837					60
	C12	SYBR	396	Unkn-12	S2 drs		32.5566	32.412	0.12837					60
	D01	SYBR	U6	Unkn-13	S2ass		22.1739	22.192	0.214255					60
	D02	SYBR	U6	Unkn-13	S2ass		21.9874	22.192	0.214255					60
	D03	SYBR	U6	Unkn-13	S2ass		22.4148	22.192	0.214255					60
	D04	SYBR	396	Unkn-14	S2ass		32.0344	32.1552	0.152028					60
	D05	SYBR	396	Unkn-14	S2ass		32.1053	32.1552	0.152028					60
	D06	SYBR	396	Unkn-14	S2ass		32.3259	32.1552	0.152028					60
	D07	SYBR	U6	Unkn-15	S2 ptsd		22.7503	22.9339	0.213011					60
	D08	SYBR	U6	Unkn-15	S2 ptsd		23.1675	22.9339	0.213011					60
	D09	SYBR	U6	Unkn-15	S2 ptsd		22.884	22.9339	0.213011					60
	D10	SYBR	396	Unkn-16	S2 ptsd		31.3214	31.2229	0.0854316					60
	D11	SYBR	396	Unkn-16	S2 ptsd		31.1701	31.2229	0.0854316					60
	D12	SYBR	396	Unkn-16	S2 ptsd		31.1771	31.2229	0.0854316					60
	E01	SYBR	U6	Unkn-17	s3 301		23.4061	23.3647	0.0380924					60
	E02	SYBR	U6	Unkn-17	s3 301		23.3311	23.3647	0.0380924					60
	E03	SYBR	U6	Unkn-17	s3 301		23.357	23.3647	0.0380924					60
	E04	SYBR	396	Unkn-18	s3 301		33.8558	33.8819	0.0655677					60
	E05	SYBR	396	Unkn-18	s3 301		33.9566	33.8819	0.0655677					60
	E06	SYBR	396	Unkn-18	s3 301		33.8335	33.8819	0.0655677					60
	E07	SYBR	U6	Unkn-19	s3 drs		21.0611	21.3199	0.227343					60
	E08	SYBR	U6	Unkn-19	s3 drs		21.4875	21.3199	0.227343					60
	E09	SYBR	U6	Unkn-19	s3 drs		21.411	21.3199	0.227343					60
	E10	SYBR	396	Unkn-20	s3 drs		33.0915	33.0632	0.220906					60
	E11	SYBR	396	Unkn-20	s3 drs		32.8295	33.0632	0.220906					60
	E12	SYBR	396	Unkn-20	s3 drs		33.2686	33.0632	0.220906					60
	F01	SYBR	U6	Unkn-21	s3 ass		22.018	22.1018	0.150227					60
	F02	SYBR	U6	Unkn-21	s3 ass		22.0122	22.1018	0.150227					60
	F03	SYBR	U6	Unkn-21	s3 ass		22.2753	22.1018	0.150227					60
	F04	SYBR	396	Unkn-22	s3 ass		33.3871	33.28	0.20224					60
	F05	SYBR	396	Unkn-22	s3 ass		33.4061	33.28	0.20224					60
	F06	SYBR	396	Unkn-22	s3 ass		33.0467	33.28	0.20224					60
	F07	SYBR	U6	Unkn-23	s3 ptsd		23.2299	23.2547	0.20118					60
	F08	SYBR	U6	Unkn-23	s3 ptsd		23.0672	23.2547	0.20118					60
	F09	SYBR	U6	Unkn-23	s3 ptsd		23.4672	23.2547	0.20118					60
	F10	SYBR	396	Unkn-24	s3 ptsd		33.427	33.1989	0.200148					60
	F11	SYBR	396	Unkn-24	s3 ptsd		33.1175	33.1989	0.200148					60
	F12	SYBR	396	Unkn-24	s3 ptsd		33.0523	33.1989	0.200148					60
	G01	SYBR	U6	Unkn								0	0	60
	G02	SYBR	U6	Unkn								0	0	60
	G03	SYBR	U6	Unkn								0	0	60
	G04	SYBR	396	Unkn								0	0	60
	G05	SYBR	396	Unkn								0	0	60
	G06	SYBR	396	Unkn								0	0	60
	G07	SYBR	U6	Unkn								0	0	60
	G08	SYBR	U6	Unkn								0	0	60
	G09	SYBR	U6	Unkn								0	0	60
	G10	SYBR	396	Unkn								0	0	60
	G11	SYBR	396	Unkn								0	0	60
	G12	SYBR	396	Unkn								0	0	60
	H01	SYBR	U6	Unkn								0	0	60
	H02	SYBR	U6	Unkn								0	0	60
	H03	SYBR	U6	Unkn								0	0	60
	H04	SYBR	396	Unkn								0	0	60
	H05	SYBR	396	Unkn								0	0	60
	H06	SYBR	396	Unkn								0	0	60
	H07	SYBR	U6	Unkn								0	0	60
	H08	SYBR	U6	Unkn								0	0	60
	H09	SYBR	U6	Unkn								0	0	60
	H10	SYBR	396	Unkn								0	0	60
	H11	SYBR	396	Unkn								0	0	60
	H12	SYBR	396	Unkn								0	0	60

## Sheet: Run Information
File Name	admin_2024-01-12 13-26-58_CT011823.pcrd
Created By User	admin
Notes
ID
Run Started	01/12/2024 05:27:15 UTC
Run Ended	01/12/2024 06:38:57 UTC
Sample Vol	20
Lid Temp	105
Protocol File Name	PrimePCR.prcl
Plate Setup File Name	Default_PrimePCR_96_runfile.pltd
Base Serial Number	CT011823
Optical Head Serial Number	785BR10735
CFX Manager Version	3.1.1517.0823.
